# Supplementary material for: Factors associated with unsuccessful tuberculosis treatment among homeless persons in Brazil: A retrospective cohort study from 2015 to 2020
Source: PLoS Negl Trop Dis. 2023 Oct 20;17(10):e0011685. doi: 10.1371/journal.pntd.0011685 (PMC10619819; doi:10.1371/journal.pntd.0011685)
Supplement: S1 File Data frame — (CSV) [file pntd.0011685.s005.csv]

	forma	tratamento	cs_sexo	cs_raca	cs_escol_n	nu_idade_n	hiv	agravalcoo	agravdiabe	agravdoenc	agravdroga	agravtabac	tratsup_at	situa_ence	dt_notific	pop_rua	dt_nasc	dt_inic_tr	sg_uf_not	uf_transf	id_municip	dt_encerra	id_unidade	nu_ano	benef_gov
306744	1	1	M	4	00	4069	2	2	2	2	2	2		3	2015-06-01	2	1942-09-10	2015-05-07	27		270860	2015-06-26	6956858	2015	2
314712	1	3	M	4	03	4021	4	2	2	2	2	2		1	2015-05-26	2	1991-01-19	2015-05-26	27		270430	2016-03-30	2005573	2015	2
316208	1	6	M			4059	4	9	9	9	9	9		3	2015-11-09	9	1952-04-21	NA	27		270915	2015-11-10	2722623	2015	9
316279	1	1	M	2		4040	1	1	2	1	2	2	1	1	2016-07-11		1969-03-19	NA	27		270710	2017-02-07	2704501	2016
316282	2	5	M	4	10	4006	4	2	9	1	9	2			2016-09-13	2	2001-06-11	2016-09-05	27		270430	NA	2005891	2016	2
316302	1	1	F	4	04	4045	4	1	2	2	1	1	1	2	2015-08-20	1	1967-01-04	2015-08-21	27		270430	2015-09-28	2009870	2015	2
316306	1	3	F	4	06	4040	2	1	2	2	2	1		3	2016-04-29	2	1970-10-19	2016-04-29	27		270430	2016-04-29	2720035	2016	9
316308	1	1	M	4	04	4042	3								2016-12-01		1969-08-28	2016-12-01	27		270870	NA	2009145	2016
316426	1	1	F	1	05	4052	2	2	2	2	2	2			2017-01-23	2	1960-01-03	2017-01-23	13		130260	NA	2013606	2017	2
316459	1	1	F	5	01	4083	2	2	2	2	2	2			2017-01-20	2	1926-03-12	2017-01-28	13		130380	NA	2011964	2017	2
316470	1	2	M	4	02	4041	1	2	2	2	2	2			2016-09-02	2	1968-10-18	2016-09-02	13		130260	NA	2013606	2016	2
316504	1	2	M	4	03	4047	1	2	2	2	2	2			2016-10-24	2	1963-01-18	2016-10-24	13		130260	NA	2013606	2016	2
316547	1	1	M	2	03	4026	2	2	2	2	2	2	2		2017-02-02	2	1985-05-31	2017-02-02	13		130260	NA	2013800	2017	2
317046	1	1	M	4	02	4018	1	1	2	2	1	2		4	2016-07-29	2	1992-04-14	2016-07-25	13		130260	2016-11-16	2013606	2016	2
317214	1	1	F	4	01	4068	2	2	2	2	2	2	1	1	2015-12-04	2	1944-06-06	2015-12-05	13		130420	2016-06-09	3581675	2015	1
318721	1	1	F	2		4044	2	2	2	2	2	2	1	1	2015-04-13	2	1966-06-24	2015-04-09	13		130260	2015-10-09	2017059	2015	2
319671	1	1	M	4	08	4023	1	2	2	2	2	2		4	2016-03-08	2	1986-10-01	2016-03-03	13		130260	2016-12-31	2013606	2016	2
339363	1	5	M	4	01	4021	2	2	2	2	2	2	1	5	2015-04-09	2	1987-08-27	2015-04-08	23		230765	2015-04-24	2806215	2015	2
339364	2	1	F	4	09	4074	2	2	2	2	2	2	2	5	2015-04-09	2	1936-06-24	2011-03-25	23	23	230440	2015-04-09	2561492	2015	2
339366	1	1	M	4		4027	3	9	9	9	9	9			2015-04-27		1982-10-15	2015-04-27	23		230395	NA	2564610	2015
339376	1	3	M	4	04	4029	2	2	2	2	1	2	1	5	2015-05-05	2	1981-12-23	2015-05-06	23		230765	2015-05-29	2806215	2015	2
339381	1	2	M	4	02	4070	1	2	2	2	2	2	1	4	2015-05-05	2	1942-03-28	2014-09-01	23		230765	2015-06-04	2806215	2015	2
339402	1	5	M	2	01	4044	2	2	2	2	2	2	1	5	2015-05-30	2	1963-07-20	2015-05-30	23	23	230765	2015-05-30	2806215	2015	2
339434	1	5	M	4	03	4037	4	1	2	2	1	2	1	5	2016-06-11	2	1973-07-06	2016-06-04	23	23	230765	2016-06-11	2806215	2016	2
339442	1	5	F	4	03	4039	2	2	1	2	2	2	1	5	2015-03-24	2	1968-11-08	2014-09-16	23		230765	2015-07-06	2806215	2015	2
339443	1	3	F	4	01	4038	2	2	2	2	2	2	1	3	2015-07-13	2	1973-04-10	2015-07-05	23		230765	2015-07-16	2806215	2015	9
339449	1	5	M	2	01	4045	2	1	2	2	2	2	1	5	2015-08-26	2	1966-01-23	2015-07-30	23	23	230765	2015-08-26	2806215	2015	2
339865	2	1	M	4	03	4021	2	2	2	2	2	2		5	2015-08-10	2	1990-02-11	2015-08-10	23		230440	2015-08-17	2499363	2015	2
339866	2	2	F	4		4013	2	2	2	2	2	2	2	5	2015-06-09	2	1995-04-09	2015-05-01	23	23	230440	2015-06-11	2499363	2015	2
339872	1	3	M	4		4040	2	2	2	2	2	1	2	4	2015-11-11	2	1970-09-28	2015-11-12	23		230440	2015-11-15	2499363	2015	2
339971	1	2	F	4	03	4017	2	1	2	2	2	2	1	7	2016-09-25	2	1993-02-10	2016-08-10	23		230765	2016-09-28	2806215	2016	9
339975	1	2	F	2	03	4024	2	1	2	2	1	2	1	7	2016-09-25	2	1986-09-15	2016-08-10	23		230765	2016-09-28	2806215	2016	9
339976	1	5	M	4	00	4025	4	1	1	2	1	1	1	5	2016-11-01	2	1983-04-21	2016-09-14	23	23	230765	2016-12-19	2806215	2016	2
340044	1	1	F	4	09	4018	2	2	2	2	2	2	2		2016-10-27	2	1992-10-02	2016-10-27	23		230370	NA	2562405	2016	2
340113	1	5	F	2	01	4018	4	1	2	2	1	2	1	5	2016-11-26	2	1991-11-03	2015-03-19	23	23	230765	2017-02-04	2806215	2016	2
340126	1	1	M	4	02	4028	4	1	2	2	2	2	1	1	2015-07-08	2	1982-12-15	2015-07-08	23		230800	2016-01-15	2554666	2015	2
340218	1	3	F	4	03	4023	2	1	2	2	1	1			2017-03-11	2	1986-09-15	2015-07-28	23		230765	NA	2806215	2017	1
369616	1	1	M	4	06	4025	1	2	2	2	2	2	2	5	2015-03-11	2	1987-11-05	2015-03-11	53		530010	2015-04-09	0010456	2015	2
394674	1	2	M	4	01	4039	4	2	2	2	2	1	2	2	2015-04-22	2	1970-03-19	2015-04-22	21		211300	2015-11-03	3541282	2015	1
394704	1	1	F	4	03	4034	1	2	2	2	2	2	2	2	2015-04-13	9	1977-01-04	2015-04-14	21		211130	2015-08-15	2458292	2015	9
394839	1	3	M	4	00	4034	1	1	2	2	1	1	2	2	2015-01-19	2	1978-04-27	2015-01-19	21		211130	2015-03-20	2309998	2015	2
394858	1	1	M	4	09	4052	4	2	9	9	2	2	2	1	2015-04-13	2	1959-04-01	2015-04-14	21		211130	2015-10-29	2458292	2015	9
394992	1	3	M	2	00	4030	1	9	9	9	9	9	2	1	2015-02-10	2	1981-05-14	2015-02-10	21		210370	2016-01-05	2454610	2015	9
395042	1	3	M	4	02	4039	2	1	2	2	2	1	2	1	2015-03-26	2	1973-07-29	2015-03-26	21		211220	2016-12-12	3886697	2015	9
395049	1	3	F	4	01	4033	4	2	2	2	2	2	2	2	2016-07-25	2	1976-02-08	2016-07-22	21		211130	2016-10-20	2458292	2016	2
395051	1	5	M	2	06	4026	2	2	2	2	2	2	2	1	2015-03-30	2	1984-02-07	2015-03-03	21		211130	2015-09-18	2697963	2015	2
395083	1	5	M	4	10	2000	4	2	2	2	2	2		1	2015-12-07	2	2012-11-29	2015-08-24	21		211060	2016-04-01	3936007	2015	2
395125	1	3	M	1	05	4028	2	1	2	2	1	1	2	7	2016-12-12	2	1981-10-15	2016-12-12	21		211130	2016-12-12	2458292	2016	2
395228	1	5	M	4	02	4033	2	2	2	2	2	2	2	5	2016-05-03	2	1977-11-19	2015-11-23	21		211130	2016-05-03	0000279	2016	2
395369	1	3	M	2	02	4034	4	9	9	9	9	9	2	2	2015-11-27	2	1977-11-17	2015-12-01	21		211178	2016-06-14	2614103	2015	9
395370	1	3	M	2	02	4034	3	2	2	2	2	2			2017-03-31	2	1977-11-17	2017-03-02	21		211178	NA	2614103	2017	2
427258	1	5	F	4		4045	2						1	7	2016-01-05	2	1966-02-19	2015-12-08	31		313180	2016-07-13	2103095	2016
427371	1	3	M	4	06	4032	4	2	2	2	2	1		1	2015-04-06	2	1980-10-03	2015-03-18	31		314610	2015-09-18	2099365	2015	2
428911	2	1	F	1	01	4041	2	2	2	2	2	2	2	1	2016-09-23	2	1969-03-16	2016-09-24	31		313130	2017-03-29	7415737	2016	1
428949	1	1	F	1		4079	4	2	2	2	2	2			2016-11-10	2	1932-08-27	2016-11-11	31		313470	NA	2120402	2016	2
429065	3	2	M	9	09	4043	2	2	2	2	2	2			2016-12-12	9	1969-04-23	2016-12-12	31		310620	NA	0027863	2016	9
429278	1	2	M	4	09	4037	2	2	2	2	2	2	1		2017-01-06	2	1972-03-27	2017-01-06	31		315780	NA	6970869	2017	9
429298	1	1	M	9	09	4046	4								2017-01-30		1964-01-24	2017-01-30	31		317080	NA	2139715	2017
429433	1	2	M	4	03	4026	2	2	2	2	2	2		5	2016-09-21	2	1982-12-04	2016-09-17	50		500270	2016-09-25	0009725	2016	2
435198	1	3	M	4	09	4035	2	1	2	2	1	2		2	2015-01-05	2	1976-11-28	2015-01-05	50		500710	2015-02-11	2536927	2015
435423	1	5	M	1	03	4049	2	1	2	1	9	9	1	5	2015-03-23	2	1963-07-03	2015-01-12	50	50	500710	2015-03-25	2536927	2015
436364	1	3	M	1		4025	2	1	2	2	2	2	1	1	2015-08-04		1984-09-17	2015-08-04	50		500710	2016-01-25	2536927	2015	9
436395	1	1	M	1	04	4017	2	1	2	2	2	1			2016-06-17	2	1993-03-31	2014-06-03	50		500270	NA	0010219	2016	2
445579	1	4	M	4	01	4083	2	2	2	2	2	2			2016-05-01		1928-07-03	2011-09-10	51		510340	NA	2495015	2016
445590	2	5	F	4	09	4027	1								2016-04-15		1979-01-29	2016-03-17	51		510340	NA	3953238	2016
445594	1	2	M	4	04	4059	2	2	2	2	2	1			2016-07-30	2	1947-09-06	2016-06-12	51		510340	NA	2495015	2016	9
445596	1	2	F	4		4031	4	9	9	9	9	9			2016-03-02		1980-02-18	2016-03-05	51		510340	NA	2495015	2016
445625	3	2	M	5	03	4052	4	2	2	2	2	2			2016-08-15	2	1957-09-29	2016-08-15	51		510340	NA	2495015	2016	2
445660	1	1	M	4	09	4027	4	1	2	2	2	2		2	2015-05-13	2	1982-07-14	2015-05-24	51		510780	2015-07-22	2391252	2015	9
446837	1	1	F	4	02	4021	2	2	2	2	2	2		5	2015-01-12		1991-11-21	2015-01-13	15	35	150560	2015-03-17	2677237	2015
448143	1	1	M	4	06	4024	2	2	2	2	2	2	2	1	2016-09-28	2	1986-09-23	2016-09-28	15		150210	2017-03-23	2313316	2016	2
474344	3	1	M	1	02	4032	1	1	2	2				5	2016-12-02		1974-03-17	2016-11-02	25		251610	2016-11-19	4017323	2016
474592	1	1	M	1	09	4019	2	2	2	2					2016-07-15		1990-10-30	2016-07-15	25		250400	NA	5833655	2016
474936	1	1	F	2	03	4024	2	2	2	2	2	2			2016-12-21	2	1988-05-17	2016-12-22	25		250750	NA	2399717	2016	2
517920	1	3	M	2	01	4052	2	1	2	2	2	2		1	2015-01-22	2	1957-11-04	2015-01-29	26		261160	2015-08-06	5601037	2015	2
518129	1	3	M	4	02	4012	2	1	2	2					2016-10-04	2	1998-11-05	2016-10-07	26		261160	NA	0026328	2016	2
518150	1	3	M	4	01	4039	2	1	2	2	2	2	2	7	2015-04-13	2	1972-11-01	2015-04-13	26		260790	2016-03-01	2432854	2015	9
518213	1	3	M	4	03	4017	1	2	2	2	1	2		4	2015-06-19	2	1993-09-05	2015-05-13	26		261160	2015-12-01	0000981	2015	2
518233	1	2	F	4	00	4056	4	2	1	2	2	2		7	2016-12-12	2	NA	2016-12-01	26		261160	2016-12-12	0000426	2016	2
518235	2	1	F	3		4060	2	9	9	1	9	9			2016-09-20	2	1950-01-14	2016-09-20	26		261160	NA	0000507	2016	2
518373	1	5	F	1	07	4022	3	2	2	2	2	2			2017-02-09	2	1984-06-06	2017-01-06	26		260640	NA	2435829	2017	2
518385	1	1	M	1	02	4016	3	2	2	2	2	2			2017-01-31	2	1995-05-17	2016-12-28	26		261160	NA	3301974	2017	2
518386	1	3	F	2	09	4031	1	1	2	2	1	1		2	2015-09-03	2	1980-12-16	2015-09-03	26		261160	2015-11-20	0000981	2015	1
518420	1	1	F	1	09	4013	2	1	2	1	1	2	1		2017-02-02	2	1998-04-06	2017-02-02	26		261160	NA	0028649	2017	2
518507	1	3	M	4	01	4022	2	1	2	2	2	2	1	5	2016-01-22	2	1988-03-23	2016-01-21	26	26	260005	2016-03-04	3204383	2016	2
518518	1	5	M	4	04	4035	2	1					1	2	2015-12-30	1	1975-11-17	2015-10-23	26		261450	2016-01-22	2354551	2015	2
518569	1	2	M	4	05	4020	2	1	2	2	1	1	2	1	2016-03-10	2	1989-08-17	2016-03-10	26		261160	2016-09-22	0000531	2016	2
518637	1	1	M	3	01	4059	2	2	1	2	2	2			2016-05-13	2	1950-06-17	2016-05-13	26		261160	NA	0000507	2016	2
518664	1	2	M	5	01	4051	4	2	2	2	2	2	1		2016-06-14	2	1961-02-21	2016-06-14	26		260805	NA	2349388	2016	2
518772	1	2	F	1	02	4031	2	2	2	2	2	1		1	2016-06-24	2	1978-12-23	2016-06-24	41		410430	2017-02-17	0014117	2016	2
521363	1	5	M	1	06	4039	2	2	2	2	1	1	1	1	2015-10-22	2	1973-06-12	2015-04-22	41		411990	2015-11-23	5881005	2015	2
521462	1	1	M	4	05	4016	2	1	2	2	1	1	1	1	2015-10-26	2	1994-07-30	2015-10-26	41		411990	2016-04-07	5881005	2015	2
521701	1	5	M	1	02	4054	2	1	2	2	1	2		2	2015-06-23	2	1955-09-27	2015-06-18	41		410420	2015-07-01	6261884	2015	2
522166	1	1	F	1	09	4031	2	2	2	2	2	2		2	2015-02-04	2	1980-12-11	2012-05-29	41		410420	2015-02-04	6261884	2015	9
635195	1	5	M	1	03	4052	2	1	2	2	2	1	9	5	2015-03-25	2	1959-05-17	2014-05-13	33	33	330455	2015-03-25	2273209	2015	9
635466	1	5	M	1		4037	4	2	2	2	1	2			2015-04-30	2	1975-01-25	2015-04-05	33		330455	NA	2269937	2015	2
635486	1	3	M	4	06	4026	4	2	2	2	2	2			2015-04-30	2	1981-09-26	2015-04-09	33		330455	NA	2269937	2015	2
636045	1	3	M	1	3	4016	2	2	2	2	2	2	1	1	2015-04-30	2	1995-07-24	2015-04-30	33	33	330455	2015-10-30	2288346	2015	9
636048	3	5	M	4	5	4017	1	2	2	2	2	2		3	2015-04-14	2	1993-05-29	2015-04-23	33	33	330455	2015-05-15	2269988	2015	9
637132	3	2	F	9	9	4045	1	9	9	9	9	9	9	4	2015-08-21	2	1970-04-02	2015-08-21	33	33	330455	2015-10-03	2280183	2015	9
637450	2	1	F	4	03	4052	2	2	9	9	2	9	2	1	2016-01-05	2	1953-09-07	2016-01-05	33		330045	2016-02-15	3373665	2016	9
637620	1	2	M	1	09	4046	2	2	9	2	2	2	2	5	2016-03-08	2	1962-08-12	2016-03-07	33	33	330170	2016-03-29	6007317	2016	2
637829	1	3	M	2	3	4026	2	2	2	2	2	2			2016-05-13	2	1980-12-04	2015-12-07	33	33	330455	NA	2269937	2016	9
637830	1	3	F	1	01	4015	1	2	2	1	1	2	2	2	2015-01-22	1	1996-09-15	2014-12-02	33		330455	2016-08-25	6514022	2015	2
637852	1	3	M	4	3	4036	2	9	2	2	9	1			2015-07-23	2	1976-06-20	2015-01-23	33	33	330455	NA	2270560	2015	2
637856	1	5	F	2	9	4035	1	2	2	2	1	1		1	2015-06-29	2	1977-04-04	2015-06-09	33	33	330455	2016-06-15	2273209	2015	2
638169	1	3	M	4	3	4052	1	2	9	2	2	2			2016-09-05	2	1963-10-22	2016-09-02	33	33	330455	NA	2277328	2016	1
638292	1	1	M	2	09	4060	2	9	2	9	2	9	2	5	2016-08-08	2	1949-09-24	2016-08-04	33		330170	2016-09-10	2290227	2016	1
638336	1	3	M	4	03	4026	2	2	2	9	1	1	1	1	2015-04-27	1	1985-09-04	2015-04-27	33		330455	2015-09-14	6559727	2015	9
638339	1	5	M	4	6	4023	2	2	2	2	2	2	1		2016-11-08	2	1988-03-30	NA	33		330455	NA	5546591	2016	2
638359	1	5	F	4	1	4036	2	2	2	2	2	2	2	3	2016-12-14	2	1973-10-25	2016-11-26	33		330455	2017-03-07	2273209	2016	9
638431	1	1	F			4018	1	2	2	2	2	2			2016-12-21	2	1992-10-24	2016-12-21	33		330250	NA	2278324	2016	2
638482	1	5	M	4	5	4016	1	2	2	2	2	2			2016-09-06	2	1993-11-21	2016-09-06	33		330455	NA	2269988	2016	1
638483	1	1	M	4	4	4044	1	9	9	9	9	9	2	5	2016-12-06	2	1972-02-24	2016-11-23	33		330455	2016-12-06	2295423	2016	9
639982	1	3	F	4	09	4042	4	1	2	1	2	1	1	2	2015-02-19	2	1968-11-02	2015-02-19	24		240800	2015-07-13	5048494	2015	2
640231	1	3	M	4	00	4048	2	1	2	2	2	2		5	2016-09-04	2	1962-01-05	2016-09-04	24		240810	2016-11-09	4013484	2016	1
686610	1	1	F	4	00	4055	2	2	1	2	2	2	1	1	2016-04-13	2	1954-04-24	2016-04-13	43		432000	2016-10-09	4067606	2016	2
686822	1	3	F	4	03	4030	2	2	2	2	1	1		2	2015-01-08	2	1981-12-28	2015-01-08	43		431560	2015-05-11	2818388	2015	2
686969	1	3	M	1	09	4032	2	1	2	2	1	1		2	2015-02-11	9	1978-06-07	2015-02-11	43		431560	2015-09-03	2707675	2015	1
687135	1	3	M	2	03	4018	1	9	9	9	1	1		2	2015-01-26	2	1993-07-06	2015-01-26	43		431560	2015-12-07	2707675	2015	2
687283	2	2	F	1	06	4038	2	2	1	2	2	2		8	2015-05-04	2	1974-04-04	2015-05-04	43		431840	2015-05-11	2227037	2015	2
687352	1	3	F	4	09	4019	2	2	2	2	2	2	9	1	2015-06-05	2	1989-10-20	2015-06-05	43		430760	2016-07-13	5417317	2015	2
687473	1	1	M	2	03	4051	2	1	2	2	2	1	1	4	2016-07-12	2	1958-02-11	2009-08-01	43		430190	2016-07-13	3045323	2016	2
688066	1	1	F	1	06	4036	2	2	2	2	2	2	2	1	2015-10-02	2	1973-11-01	2015-10-02	43		431440	2016-05-13	5327776	2015	2
688067	1	2	M	1	06	4037	2	1	2	2	1	1		3	2015-10-28	2	1973-09-08	2015-10-28	43		431440	2016-03-21	5327776	2015	2
688189	3	3	M	1		4039	2	1	2	2	2	2	2	1	2015-12-10	2	1971-09-16	2015-12-10	43		430060	2016-07-19	2231506	2015	2
688267	1	3	F	2		4033	1	2	2	2	2	1	1	2	2015-11-10	2	1978-12-13	2015-11-10	43		430060	2016-03-16	2231506	2015
688856	1	2	M	1		4031	2	2	2	2	2	2			2016-12-02	2	1979-10-09	NA	43		430535	NA	5880890	2016	9
688857	1	4	M	9	09	4031	2	2	2	2	2	1			2016-11-04	2	1980-09-09	2016-11-04	43		430535	NA	5880904	2016	2
688971	1	1	M	2		4011	2	2	9	9	2	9			2016-12-17	2	2000-04-12	2016-10-17	43		431690	NA	2243563	2016	2
689179	1	3	M	1	06	4025	3	2	9	2	2	2			2017-04-03	2	1981-03-27	2017-04-03	43		430920	NA	2707772	2017	2
690250	1	3	M	1	03	4044	1	1	2	2	1	1		2	2015-01-14	2	1967-04-13	2015-01-14	42		420540	2015-01-22	2664879	2015	2
690298	1	5	F	1	05	4033	2	2	2	2	1	1		5	2015-02-10	2	1976-06-18	2015-02-10	42	42	420540	2015-02-23	2664879	2015	2
690302	1	3	M	4	03	4033	2	2	2	2	2	2	1	2	2015-05-20	2	1978-02-13	2015-05-19	42		420320	2016-01-13	2672464	2015	2
690309	1	3	M	1	03	4049	2	2	2	2	2	1	2	4	2015-01-28	2	1963-02-09	2015-01-28	42		421660	2015-07-11	2555646	2015	2
690452	1	3	M	2	03	4040	2	2	2	2	2	1	1	2	2015-11-11	2	1970-07-13	2015-11-11	42		420540	2016-04-17	0019550	2015	2
690458	3	5	F	1	06	4026	1	1	2	2	9	2		5	2015-12-04	2	1985-02-09	2015-12-04	42	42	420540	2016-02-15	2664879	2015	2
690479	1	3	M	1	00	4036	2	1	2	1	2	2	1	1	2016-03-15	2	1976-10-22	2016-02-26	42		420540	2016-08-25	0019364	2016	2
690509	2	3	M	1	09	4030	1	9	2	2	9	9		5	2015-10-15	2	1980-11-02	NA	42		420540	2015-10-16	2691841	2015	2
690544	1	3	M	1	03	4021	4	1	2	2	1	9		5	2017-04-05	9	1991-04-14	2017-04-05	42	42	420540	2017-04-05	2664879	2017	9
707927	1	2	M	1	01	4052	4	2	2	2	2	2	2	5	2016-07-18	2	1960-01-03	2016-07-17	28		280480	2016-07-18	5129753	2016	2
709319	1	1	M	4	01	4036	4	1	2	2	2	1	1		2016-12-03	2	1974-12-09	2016-11-28	17		170560	NA	2370670	2016	2
709735	1	3	M	4		4025	2	1	2	2				2	2015-07-09		1987-11-17	2015-07-13	33		330010	2015-08-10	2280922	2015
709979	1	3	M	2	03	4060	2	1	2	2	2	1	1	1	2015-02-19	2	1953-04-22	2014-11-13	52		521960	2015-06-22	2536013	2015	9
710020	1	3	M	1	09	4033	1	1	9	9	2	2	1	7	2015-02-09	2	1979-08-14	2015-01-01	41		410690	2015-02-09	15369	2015	2
710093	1	3	M	4	01	4037	4	1	9	9	9	9	2	2	2016-03-30	2	1976-03-17	2016-03-30	26		261160	2016-09-25	22373	2016	2
710280	1	3	M	4	01	4022	4	9	9	9	1	9	2	2	2015-03-11	2	1991-04-06	2015-03-12	43		431560	2015-04-23	2818698	2015	2
710428	1	3	M	4	03	4042	4	1	9	9			2	2	2017-04-07		1970-09-25	2017-01-20	23		230190	2017-05-08	2564416	2017
710565	1	3	F	2	03	4027	2	2	2	2	2	2	1	2	2015-03-09	2	1985-12-12	NA	21		210910	2015-10-09	7305303	2015	2
710577	1	2	M	2	09	4049	2	1	2	2	2	1		2	2015-02-02	2	1964-03-13	2015-02-02	33		330600	2015-07-27	2293749	2015	9
710578	1	3	M	2		4049	2	1	2	2	2	2	1	9	2016-05-02	2	1964-03-13	2016-05-02	33		330600	2017-01-02	2293749	2016	9
710617	1	3	M	4	02	4037	2	1	2	2	1	1		1	2015-03-03	2	1975-09-05	2015-03-04	41		410830	2015-03-04	2673177	2015	2
710681	1	3	M	4	01	4032	1	1	2	9	1	9	1	5	2015-02-25		1981-02-03	2014-10-20	26	26	260400	2015-03-26	2427508	2015	2
710699	2	3	M	2	03	4050	1	1	2	2	2	1		5	2017-06-30	1	1962-11-30	2017-06-30	42		420540	2017-07-18	2664879	2017
710783	1	1	M	2	03	4022	2	1			1	1	1	2	2015-03-27	2	1990-04-27	2015-03-27	33		330455	2015-10-02	6496989	2015	1
710900	1	3	F	4	01	4024	4	1	2	2	1	2	1	2	2015-07-21	2	1988-12-15	2015-07-14	23	23	230765	2015-11-14	2806215	2015	2
710992	1	1	M	1	03	4058	2	2	2	2	2	1	1	1	2015-08-11	2	1954-12-13	2015-06-24	41		410940	NA	2741369	2015	2
711174	1	5	M	4	01	4058	2	1	2	2	2	1	1	5	2015-06-09	2	1955-02-01	2015-05-23	23	23	230765	2015-06-09	2806215	2015	2
711175	1	3	M	4	09	4058	2	1	2	2	2	1	1	2	2016-03-22	2	1955-02-01	2016-03-12	23	23	230765	2016-04-13	2806215	2016	1
711221	1	5	M	4	01	4050	2	1	2	2	1	1	1	1	2016-01-26	2	1962-07-22	2016-01-21	23		230765	2016-02-04	2806215	2016	2
711293	1	3	F	1	03	4029	1	1	2	2	1	1		2	2015-02-04	1	1983-11-23	2015-02-03	42		420540	2015-04-09	2664879	2015	2
711294	1	3	F	1	03	4029	1	1	2	1	1	1		2	2016-10-27	1	1983-11-23	2016-10-27	42		420540	2016-11-01	2664879	2016	2
711295	1	3	F	2	01	4029	1	1	2	1	1	1	1	4	2017-07-26	1	1983-11-23	2017-07-26	42		420540	2017-08-14	2664879	2017	2
711408	1	1	F	1	4	4027	2	9	2	2	1	1	1	2	2016-06-23	2	1986-06-04	2016-06-23	33		330455	2016-12-05	2280272	2016	2
711425	1	1	M	4	09	4040	3	2	2	2	2	2	2	2	2015-06-09	2	1973-08-10	2015-06-09	26		261160	2015-07-14	1090	2015	2
711484	1	3	M	2	01	4047	4	1	2	2	2	1	2	2	2015-09-10	2	1965-11-16	2015-09-10	33		330240	2016-02-02	2276534	2015	2
711506	1	1	M	1	03	4047	2	2	2	2	2	2	1	2	2016-09-13	2	1966-02-20	2016-09-13	26		261110	2017-05-16	3136876	2016	2
711665	1	3	M	4	06	4032	2	1	2	2	1	1		5	2015-09-14	2	1981-01-24	NA	16		160053	2016-03-29	3039897	2015	2
711811	1	3	M	4	9	4026	4	2	2	2	1	2	1	2	2016-02-03	2	1986-12-24	2016-02-03	33	33	330455	2016-02-07	2280744	2016	9
711893	2	2	F	1	09	4021	2	2	2	2	2	2		7	2015-04-15	2	1992-03-30	2015-04-15	43		431720	2015-04-15	2254360	2015	9
712066	1	2	M	2	01	4043	2	2	2	2	2	2		7	2015-02-06	2	1970-01-11	2015-02-06	26		260790	2015-05-28	2351471	2015	2
712146	1	3	M	4	09	4053	2	2	2	2	2	2		1	2015-06-25	9	1960-07-15	2015-06-25	26		261160	2016-01-21	7404379	2015	9
712174	1	5	M	4	09	4048	4	2	2	2	2	2		3	2015-08-04	2	1965-04-15	2015-08-04	26		261160	2015-12-25	426	2015	2
712222	2	2	M	1	8	4045	4	2	2	2	2	2	2	1	2015-11-13	2	1967-08-20	2015-11-13	33	33	330455	2016-05-13	2296535	2015	2
712224	1	3	M	2	09	4043	2	9	2	2	9	2	1	2	2015-04-10	2	1969-11-29	2015-04-10	33		330455	2016-05-22	2280744	2015	9
712225	1	3	M	4	9	4043	2	2	2	2	9	2	2	2	2016-05-06	2	1969-11-29	2016-04-15	33	33	330455	2016-07-01	2280744	2016	9
712296	1	3	F	4	1	4022	2	2	2	1	1	2	9	2	2015-03-04	2	1991-07-14	2015-02-10	33		330455	2015-04-28	2273209	2015	2
712329	1	3	F	4	9	4018	2	2	2	2	2	2	2	1	2015-06-19	2	1995-10-11	2015-06-19	33	33	330455	2015-12-19	2280744	2015	9
712377	2	3	M	2	05	4034	1	1	9	1	2	9	2	2	2015-08-26	2	1978-12-20	2015-08-16	26		261160	2016-01-05	981	2015	2
712417	2	3	M	1	04	4032	1	1	2	2	1	1	2	2	2017-07-26	2	1980-07-16	2017-08-09	43		430920	NA	2707772	2017	9
712579	1	3	M	4	03	4022	1	2	2	2	2	2		2	2015-03-06	9	1991-09-03	2015-03-03	26		261160	2015-04-07	981	2015	9
712620	1	1	F	2	09	4041	2	2	1	2	2	1		2	2016-10-22	2	1972-10-20	2016-10-22	43	43	431490	2016-11-01	2237253	2016	9
712750	1	3	F	4	01	4050	1	1	2	2	2	1	2	1	2015-03-10	2	1963-09-19	2015-03-10	43		431760	2015-09-15	6281575	2015	2
712962	1	3	F	2	01	4043	2	1	2	2	2	2		2	2015-05-06	9	1970-10-07	2015-05-08	26		261160	2015-07-06	1252	2015	9
712963	1	3	F	2	01	4043	4	1	2	2	9	2		2	2015-07-20	2	1970-07-07	2015-07-23	26		261160	2015-08-21	1252	2015	2
713196	1	3	F	4	09	4048	2	2	2	2	1	2	2	2	2015-09-18	2	1965-10-02	2015-06-15	23		230440	2015-10-06	2561417	2015	2
713405	1	3	F	2	3	4030	2	2	2	2	1	1	2	5	2015-10-06	1	1983-06-20	2015-10-05	33	33	330455	2015-11-19	6808077	2015	2
713605	3	2	M	4	03	4020	1	1	2	2	1	1	9	1	2015-03-05	2	1992-10-16	2015-02-25	33		330455	2015-03-05	2273209	2015	9
713705	1	3	M	4	09	4064	4	1	2	2	9	1	1	5	2016-06-09	2	1949-10-13	2016-06-10	52	52	521410	NA	2382938	2016	2
713872	1	3	M	1	03	4044	2	1	2	1	1	1		7	2017-01-16	2	1969-06-16	2017-01-16	42		420540	2017-01-17	2664879	2017	2
713921	1	5	M	4	01	4027	2	2	2	9	1	1	1	1	2016-12-09	1	1986-04-06	2016-11-12	23	23	230765	2016-12-09	2806215	2016	2
713958	1	2	M	1	01	4053	2	1	2	9	9	1		1	2016-10-05	2	1960-03-02	NA	42	42	420540	2016-10-08	3157245	2016	9
714123	1	1	M	9	09	4031	2	2	2	2	1	1	1	2	2015-07-03	2	1981-11-06	2015-06-30	53		530010	2015-10-04	10642	2015	9
714366	1	3	M	1	01	4052	4	2	1	2	2	2	9	1	2015-01-12	2	1961-02-23	2015-01-12	23		230440	2015-08-25	2415607	2015	2
714371	1	3	F	4	01	4032	2	2	2	2	1	1	2	2	2015-01-12	1	1981-02-21	2014-11-14	33		330455	2015-02-28	6808077	2015	2
714446	2	3	F	1	03	4021	2	2	2	2	2	2	1	1	2016-04-18	2	1991-05-22	2016-04-18	41		412770	2016-10-10	7500912	2016	2
714546	1	3	M	2	01	4037	4	1	2	2	2	2		2	2015-09-28	2	1976-05-12	2015-09-28	27		270430	2015-11-15	2005646	2015	9
714602	1	3	F	1	08	4034	4							5	2015-03-24		1979-09-22	2015-03-24	26		260960	2015-03-24	2345064	2015
714733	1	3	M	2	1	4049	1	1	2	2	1	1	1	1	2016-06-17	2	1963-11-16	2016-06-02	33	33	330455	2016-12-27	2806320	2016	2
714878	1	3	M	1	03	4066	2	1	2	2	2	1		5	2015-11-16	2	1947-04-15	2015-02-17	42	42	420540	2016-02-05	2664879	2015	1
714879	1	3	M	1	09	4066	2	1	2	2	2	1	1	5	2016-06-02	1	1947-04-15	2016-05-15	42		421725	2016-10-14	2302950	2016	2
715009	1	3	M	1	03	4018	1	2	2	2	1	1	2	5	2015-08-01	2	1994-07-08	2015-08-01	42		420540	2015-12-01	2664879	2015	2
715045	1	3	M	1	04	4050	2	1	2		1	2		5	2017-04-05	1	1962-12-17	2017-04-05	42	42	420540	2017-05-09	2664879	2017
715084	1	3	M	4	09	4041	1	9	9	2	9	9	9	4	2015-04-23	9	1972-01-19	2015-04-24	43		431560	2015-04-24	2707675	2015	9
715135	1	3	F	1	06	4038	2	2	2	2	2	2		5	2015-02-25	2	1975-12-14	2015-02-25	51		510890	2015-08-31	2398370	2015	2
715167	1	3	M	4	09	4057	1	1	2	2	2	2		5	2015-02-12	9	1956-05-13	2015-02-12	31	31	310620	2015-02-13	22799	2015	2
715682	1	3	M	4		4051	2	1	2	2			1	1	2015-03-17	2	1962-05-23	2015-03-15	23		230410	2015-12-01	7292341	2015	9
715727	1	3	M	4	05	4033	2	1	2	2	2	2	1	2	2015-06-10	2	1980-06-07	2015-06-09	23	23	230765	2015-06-29	2806215	2015	2
715809	2	1	M	1	04	4065	4	1	2	2	2	2	2	1	2015-01-19	2	1947-06-01	2013-04-10	23		230440	NA	2561492	2015	2
716133	1	2	F	9	09	4046	2	2	2	2	2	2	1	1	2015-02-11	2	1967-03-12	2013-07-30	27		270030	2015-08-28	2004968	2015	2
716214	1	5	M	2	01	4027	1	2	2	2	2	2		7	2016-08-05	2	1985-06-29	2016-07-21	27		270430	2017-05-09	2009803	2016	2
716344	1	3	M	4	02	4037	1	9	2	9	9	2	2	2	2015-06-25	1	1976-02-12	2015-06-30	41		410690	2015-08-25	2639572	2015	2
716436	1	3	F	1		4031	2	2	2	2	2	2	9	2	2015-01-20	9	1981-07-26	2015-01-20	43		430910	2015-08-28	2238098	2015	1
716474	1	3	M	4	03	4052	2	1	9	2	2	2		1	2015-01-06	9	1961-04-14	2015-01-07	24		240800	2015-07-06	2503654	2015	9
716495	1	1	M	4	00	4058	4					1		3	2016-06-23		1955-01-30	2016-06-24	21	22	210630	2016-09-26	2309513	2016	2
716587	1	3	M	4	09	4047	2	1	2	2	2	2		1	2016-05-31	1	1966-04-23	2016-05-31	41		410690	2016-08-12	15245	2016	2
716633	1	3	M	4	09	4028	4	1	2	2	1	1	2	5	2015-06-10	2	1985-03-26	2015-01-07	43		430760	2015-06-10	2231123	2015	2
716829	2	2	M	1	04	4028	1	2	2	2	2	1	2	1	2015-01-26	2	1984-12-15	2015-01-26	42		420590	2015-08-11	6616186	2015	2
716877	1	3	M	2	9	4028	2	2	2	2	1	2		1	2015-01-12	1	1985-09-26	2014-11-19	33	33	330455	2015-05-19	6808077	2015	2
717071	1	3	M	1	9	4047	4	9	9	9	9	9	1	1	2015-08-28	9	1966-06-30	2015-08-28	33	33	330455	2015-11-21	5457009	2015	9
717325	1	3	M	2	01	4035	4	1	2	2	2	2		2	2015-12-04	9	1978-04-29	2015-10-19	31		310590	2016-07-13	6942520	2015	9
717336	1	3	M	4	04	4024	2	1	2	2	1	1	2	1	2015-08-20	2	1989-07-16	2015-07-17	51		510792	2016-05-30	6856888	2015	2
717717	1	3	F	4	02	4024	2	1	2	2	1	1	2	1	2015-03-26	2	1988-05-01	2015-03-26	21		211220	2016-02-19	3886697	2015	9
717726	1	2	F	4	09	4039	1	2	2	2	2	2		1	2015-03-24	2	1974-01-18	2015-05-14	26		261160	2016-01-30	396	2015	1
718043	1	2	M	4	3	4035	2	1	2	2	2	1			2017-07-03	2	1978-06-09	2017-07-03	33		330455	NA	6664075	2017	2
718089	1	3	M	4	05	4029	4						1	2	2015-02-09		1983-08-31	2015-03-09	23		231350	2015-10-25	2479702	2015
718751	1	5	M	1	06	4031	1	2	2	2	2	1		1	2017-06-21	2	1981-08-20	2017-06-21	42		420540	NA	2664879	2017
718772	1	5	M	4	09	4046	2	2	2	2	2	2	1	7	2015-08-20	2	1966-12-01	2013-08-16	41		410690	2015-10-13	17132	2015	2
719178	1	3	M	4	01	4025	2	2	2	2	2	2		2	2015-02-06	2	1988-01-04	2015-01-17	27	27	270255	2015-02-20	2011468	2015	2
719283	2	1	F	1	09	4062	4	2	2	2	2	2	1	1	2016-04-18	2	1951-05-15	2016-04-18	41		410180	2016-10-18	2753138	2016	2
719512	1	3	M	4	06	4026	3	9	9	9	1	9			2015-01-30	9	1987-06-21	2015-01-23	33		330455	NA	2269937	2015	9
721437	2	1	M	4	00	4049	4	1	2	2	2	1		4	2015-02-12	2	1963-02-23	2015-01-15	27		270430	2015-06-23	2006197	2015	1
724347	1	1	F	4	08	4039	2	2	2	2	2		1	1	2015-01-28		1973-09-27	2015-01-28	27		270500	2015-11-17	4020383	2015
724983	2	1	F	1	02	4025	2	2	2	2	2	2	1		2015-05-27	2	1987-10-05	2015-06-26	41		410830	NA	3841626	2015	2
728978	1	1	M	4	03	4047	2	2	2	2	2	1			2016-03-21	2	1965-07-17	2016-03-16	33		330320	NA	2290626	2016	2
729819	1	1	F	4	09	4047	2	2	2	2	2	2		1	2015-03-26	2	1966-01-03	2015-03-20	21		211030	2015-11-09	2461242	2015	2
730419	3	1	M	4	03	4044	1	2	2	2	1	2	1	4	2015-03-26	1	1969-02-05	2015-03-26	43		432000	2015-03-27	2232162	2015	9
732150	2	1	M	1	03	4023	2	2	2	2	1	2	2	1	2015-04-06	2	1989-05-06	2015-04-06	43		430510	2015-11-09	2239604	2015	2
736841	1	1	F	4	04	4036	4	2	1	2	2	2	1	1	2015-04-08	2	1976-05-18	2015-04-08	27		270770	2015-10-29	2719606	2015	2
737263	1	1	M	4	04	4029	1	2	2	2	2	2	2	1	2015-05-14	2	1983-05-26	2015-05-14	21		211130	2015-11-14	2458292	2015	2
742205	1	1	F	1	03	4040	2	2	2	2	2	2		1	2015-12-22	2	1973-05-23	2015-12-18	42		420320	2016-07-22	2672464	2015	2
742768	1	1	M	4	03	4053	1	2	2	1	1	1	1	1	2015-06-30	2	1960-03-27	2015-08-11	41		412405	2016-03-11	2582724	2015	1
744371	1	1	F	4	03	4026	2	2	2	2	2	2	2	1	2015-04-08	2	1986-09-11	2015-04-08	43		430460	2016-05-30	3696162	2015
753594	1	1	M	4	06	4032	1			2	2	2	2	1	2016-03-02	2	1981-08-24	2016-03-02	13		130260	2017-01-04	2017865	2016	9
753855	1	6	F	4		4059	4	2	2	2	2	2	1	3	2015-06-03	2	1953-12-18	NA	26		260220	2015-06-03	2636867	2015	2
754388	1	3	M	2	01	4031	4	1	2	2	1	1	2	2	2015-09-10	2	1982-02-13	2015-09-10	33		330240	2015-12-10	2276534	2015	2
757272	1	1	F	9	09	4031	2	2	2	2	2	2		1	2015-02-11	2	1982-09-13	2013-10-10	27		270030	2015-08-14	2004968	2015
758232	1	3	M	1	03	4044	2	1	2	1	1	1	1	7	2015-02-04	2	1969-09-18	2013-10-17	43		431490	2015-02-04	2237121	2015	2
760052	2	1	M	4	06	4039	2	2	2	2	2		2	1	2016-01-28	9	1974-07-11	2015-12-11	23		230440	2017-04-05	2528983	2016	9
761999	1	1	F	2	06	4061	2	2	1	2	2	2	2	1	2015-01-13	2	1952-06-18	2014-12-02	21		211130	2015-07-23	2464276	2015	2
762369	1	1	M	1	09	4085	2	2	2	2	2	2	2	1	2015-09-02	2	1927-12-27	2015-09-03	43		431680	2016-03-16	2255243	2015	2
764477	1	1	M	9	00	4061	3	2	2	1	2	1			2015-09-17	2	1952-06-09	2014-05-23	26		261160	NA	477	2015
764670	1	1	F	4	05	4019	2	2	2	2	2	2	2	1	2015-03-24	2	1994-08-16	2013-12-08	28		280030	2015-03-24	2186	2015	2
765293	2	1	M	1	9	4062	2	1	2	2	2	2	1	1	2016-12-26	2	1951-06-24	2016-12-12	33		330455	2017-06-16	2291274	2016	2
765480	1	1	M	9	09	4025	2	9	2	2	1	9		1	2015-12-27	2	1988-07-23	2015-11-17	43		431440	2016-06-07	5327776	2015	9
766422	1	1	M	4	03	4023	1	1	2	2	1	2		4	2016-04-14	2	1990-06-05	2016-04-14	13		130260	2016-05-13	2013606	2016	2
775707	1	1	M	4	02	4023	1	2	2	2	1	2	2		2017-06-27	2	1988-08-23	2017-05-27	11		110020	NA	2493853	2017	2
998881	1	1	M	4	9	4060	2	1	1	2	2	1	2	3	2015-11-06	2	1951-09-02	2012-08-30	35		355220	NA	2081695	2015
998886	1	3	M	2	5	4035	2	1	2	2	2	2	9		2017-05-02	2	1981-06-13	2017-05-02	35		355030	NA	2788594	2017
998889	1	3	M	2	3	4039	2	1	2	2	1	2	1	1	2015-03-11	2	1976-03-19	2015-08-08	35		355030	NA	4049942	2015
998890	1	2	M	4	0	4054	2	2	1	2	2	2	1	1	2015-04-16	2	1961-02-15	2015-04-16	35		355030	NA	3956954	2015
998970	2	1	M	4	7	4028	2	2	2	2	2	2	2	10	2016-08-17	2	1988-02-11	2016-08-17	35		353870	NA	2032449	2016
998994	1	3	F	1	3	4040	2	1	2	2	1	1	9	2	2015-07-28	2	1974-10-05	2015-04-01	35		355030	NA	2788837	2015
999039	1	1	M	1	3	4031	2	2	2	2	2	2	2	1	2016-04-12	2	1984-08-06	2016-04-12	35		354075	NA	3018369	2016
999057	1	3	M	4	3	4033	2	2	2	2	2	2	1	2	2015-09-15	2	1982-04-09	2015-09-15	35		351620	0003-03-20	2705885	2015
999058	1	1	M	4		4042	2	2	2	2	1	1	2	2	2015-04-10	2	1972-11-06	2015-04-13	35		350950	0006-06-20	2079798	2015
999103	1	3	M	2	3	4041	1	2	2	2	2	2	9	2	2015-08-27	2	1973-08-27	2015-07-25	35		355030	0020-01-20	3039420	2015
999104	1	3	F	4	7	4058	2	2	1	2	2	2	2	2	2015-02-25	2	1956-05-22	2015-02-24	35		355030	0026-07-20	2057220	2015
999115	2	2	M	1	3	4052	2	2	2	2	2	2	9	1	2016-04-20	2	1963-12-11	2016-04-14	35		355030	0023-05-20	2057220	2016
999116	2	2	F	2	9	4062	2	2	2	2	2	2	9	1	2016-06-27	2	1954-06-10	2016-06-23	35		355030	0004-04-20	2057220	2016
999119	2	1	M	1	9	4036		2	2	2	2	2	9	1	2016-04-27	2	1979-09-24	2016-04-27	35		355030	0027-01-20	2057220	2016
999120	2	2	F	4	7	4042	2	2	2	2	2	2	9	1	2015-06-11	2	1973-01-22	2015-06-02	35		355030	0024-01-20	2057220	2015
999121	1	1	F	4	1	4013	2	2	2	2	2	2	2	7	2016-06-23	2	2002-11-24	2016-03-30	35		351060	0025-07-20	2067617	2016
999153	1	3	M	4	3	4037	1	2	2	2	2	2	1	1	2016-01-25	2	1978-10-28	2016-01-25	35		351020	0030-07-20	2072173	2016
999155	1	3	M	1	1	4036	1	2	2	2	2	2	2		2016-10-26	1	1980-06-25	2016-10-15	35		354340	NA	2082187	2016
999159	1	3	M	2	9	4028		1	2	2	1	2	2	1	2015-03-24	1	1987-02-11	2015-05-25	35		355030	0021-02-20	2752336	2015
999163	1	3	M		0	4052	2	1	2	2	2	1	9		2017-04-06	2	1964-12-24	2017-04-03	35		350950	NA	2082128	2017
999164	2	1	M	1	1	4037	1	1	2	2	1	2	1	1	2016-09-27	2	1979-04-20	2016-09-06	35		354340	0028-03-20	2082187	2016
999165	1	1	M	4	1	4062	2	2	2	2	2	2	1	1	2016-11-22	2	1954-08-03	2016-10-26	35		354160	0015-05-20	2790211	2016
999166	1	1	M	1	3	4020	2	2	2	2	1	2	1	1	2016-10-24	2	1996-03-29	2016-10-24	35		353060	0025-04-20	6448283	2016
999170	1	1	F	4	5	4012	2	2	2	2	2	2	1		2017-02-14	2	2004-11-14	2017-02-14	35		355030	NA	2787849	2017
999171	1	3	M	4	3	4043	1	2	2	2	1	2	2	2	2015-02-24	2	1971-11-06	2015-02-24	35		351620	0023-06-20	2705885	2015
999172	1	3	M	2	3	4040	1	1	2	2	1	2	2	2	2015-06-10	2	1975-02-11	2015-06-02	35		355030	0008-07-20	2752026	2015
999196	1	1	M	4	9	4060	2	1	1	2	2	1	2	3	2015-11-06	2	1951-09-02	2012-08-30	35		355220	0002-09-20	2081695	2015
999308	1	3	M	4	0	4044	2	1	2	2	2	2	2	2	2015-01-05	2	1970-11-16	2015-01-05	35		355030	0030-04-20	2787334	2015
999316	2	1	M	9	9	4061	4	2	1	2	2	2	9	1	2016-09-23	2	1955-02-05	2016-09-23	35		355030	0024-03-20	2788012	2016
999422	1	3	M	2	5	4035	2	1	2	2	2	2	9		2017-05-02	2	1981-06-13	2017-05-02	35		355030	NA	2788594	2017
999444	2	1	F	1	5	4028	2	2	2	2	2	2	9	1	2015-02-02	2	1986-06-16	2015-02-05	35		355645	0031-08-20	2746530	2015
999570	1	6	F	1		4082	4	2	2	1	2	2	9	3	2015-09-01	2	1932-09-30	NA	35		355030	0025-02-20	2082225	2015
999587	2	3	M	4	5	4024	2	2	2	2	2	2	2	2	2015-12-02	2	1991-11-11	2015-11-27	35		354850	0003-01-20	5370000	2015
999588	1	3	M	4	5	4036	2	1	2	2	1	2	2	2	2016-09-01	2	1979-10-11	2016-09-01	35		352680	0001-03-20	2754878	2016
999589	1	3	M	2	3	4039	2	1	2	2	1	2	1	1	2015-03-11	2	1976-03-19	2015-08-08	35		355030	0017-02-20	4049942	2015
999591	1	2	M	4	0	4054	2	2	1	2	2	2	1	1	2015-04-16	2	1961-02-15	2015-04-16	35		355030	NA	3956954	2015
999592	1	3	M	2	1	4029	2	2	2	2	1	2	2	2	2015-08-11	2	1985-10-18	2015-07-14	35		355030	0010-01-20	2786729	2015
999594	3	1	F	9	9	4019	2	2	2	2	2	2	9	2	2016-08-05	2	1994-05-30	2013-12-30	35		355030	0020-02-20	2688689	2016
999595	1	3	M	2	5	4030	2	2	2	2	2	2	9		2017-03-29	2	1986-12-23	2017-03-11	35		355030	NA	4049934	2017
999596	1	2	M	4	9	4042	2	1	2	2	2	1	2	1	2015-01-20	2	1972-09-19	2015-03-27	35		352550	0027-09-20	2086700	2015
999704	1	3	M	4	1	4033	1	2	2	2	2	2	1	1	2015-01-19	2	1981-03-06	2014-12-30	35		354340	0031-07-20	2082187	2015
1006431	2	1	M	4	7	4028	2	2	2	2	2	2	2	10	2016-08-17	2	1988-02-11	2016-08-17	35		353870	0019-08-20	2032449	2016
1007012	2	3	M	1	3	4038	2	1	2	2	2	1	2		2017-06-01	2	1978-11-13	2017-06-01	35		352530	NA	2791625	2017
1008716	1	3	F	1	3	4040	2	1	2	2	1	1	9	2	2015-07-28	2	1974-10-05	2015-04-01	35		355030	0025-06-20	2788837	2015
1009624	1	3	M	4	0	4052	2	1	2	2	2	2	9	4	2015-03-08	2	1963-02-02	2015-03-08	35		355645	0006-05-20	2746530	2015
1009948	1	3	F	4	5	4032	2	2	2	2	1	2	9	1	2015-07-20	2	1982-11-12	2015-07-20	35		353650	0020-01-20	2081059	2015
1010680	1	1	M	1	3	4031	2	2	2	2	2	2	2	1	2016-04-12	2	1984-08-06	2016-04-12	35		354075	NA	3018369	2016
1010681	1	1	M	4	5	4028	2	2	2	2	2	2	2	1	2016-02-16	2	1987-06-02	2016-02-12	35		351640	0016-08-20	3003256	2016
1011412	1	1	M	4	0	4059		2	2	2	2	1	2	1	2016-11-04	2	1957-02-11	2016-11-04	35		352100	0005-05-20	2036509	2016
1011717	1	3	M	1	8	4038	2	1	2	2	1	1	1	1	2016-03-10	1	1977-04-08	2016-03-10	35		355030	NA	2057220	2016
1011948	1	3	M	4	3	4033	2	2	2	2	2	2	1	2	2015-09-15	2	1982-04-09	2015-09-15	35		351620	NA	2705885	2015
1011969	1	3	M	2	3	4039	1	1	2	2	1	2	2	2	2015-02-10	2	1975-03-01	2014-12-01	35		355030	NA	2752158	2015
1012020	1	3	M	4		4040	2	2	2	2	2	1	2	2	2016-02-19	2	1975-11-14	2016-01-21	35		355250	NA	2773244	2016
1012156	1	1	M	4		4042	2	2	2	2	1	1	2	2	2015-04-10	2	1972-11-06	2015-04-13	35		350950	NA	2079798	2015
1012158	1	3	M	2	5	4037	4	1	2	2	2	2	9	1	2016-02-18	2	1978-09-26	2016-02-05	35		355030	NA	2688573	2016
1014240	1	2	F	4	9	4035	2	1	2	2	1	1	9	2	2015-09-10	2	1980-06-22	2015-09-10	35		351280	NA	2023636	2015
1014312	1	1	M	1		4027	2	2	2	2	2	2	2	1	2016-06-03	2	1988-12-14	2016-05-23	35		350950	NA	3008347	2016
1015466	1	3	M	2	3	4041	1	2	2	2	2	2	9	2	2015-08-27	2	1973-08-27	2015-07-25	35		355030	NA	3039420	2015
1015479	1	3	F	4	7	4058	2	2	1	2	2	2	2	2	2015-02-25	2	1956-05-22	2015-02-24	35		355030	NA	2057220	2015
1015665	1	1	F	1	8	4031	2	2	2	2	2	2	9	1	2015-04-10	2	1983-09-09	2015-04-10	35		350950	NA	2079798	2015
1015853	1	1	F	4	1	4045	2	1	2	2	2	1	2	5	2015-04-08	2	1969-11-06	2015-04-08	35		351350	NA	2056690	2015
1016040	2	2	M	1	3	4052	2	2	2	2	2	2	9	1	2016-04-20	2	1963-12-11	2016-04-14	35		355030	NA	2057220	2016
1016057	2	2	F	2	9	4062	2	2	2	2	2	2	9	1	2016-06-27	2	1954-06-10	2016-06-23	35		355030	NA	2057220	2016
1016142	2	1	M	1	9	4036		2	2	2	2	2	9	1	2016-04-27	2	1979-09-24	2016-04-27	35		355030	NA	2057220	2016
1016150	2	2	F	4	7	4042	2	2	2	2	2	2	9	1	2015-06-11	2	1973-01-22	2015-06-02	35		355030	NA	2057220	2015
1016154	1	1	F	4	1	4013	2	2	2	2	2	2	2	7	2016-06-23	2	2002-11-24	2016-03-30	35		351060	NA	2067617	2016
1018232	1	3	M	4	3	4037	1	2	2	2	2	2	1	1	2016-01-25	2	1978-10-28	2016-01-25	35		351020	NA	2072173	2016
1018313	1	3	M	1	1	4036	1	2	2	2	2	2	2		2016-10-26	1	1980-06-25	2016-10-15	35		354340	NA	2082187	2016
1018337	1	3	M	2	9	4028		1	2	2	1	2	2	1	2015-03-24	1	1987-02-11	2015-05-25	35		355030	NA	2752336	2015
1018684	1	3	M		0	4052	2	1	2	2	2	1	9		2017-04-06	2	1964-12-24	2017-04-03	35		350950	NA	2082128	2017
1018687	2	1	M	1	1	4037	1	1	2	2	1	2	1	1	2016-09-27	2	1979-04-20	2016-09-06	35		354340	NA	2082187	2016
1018718	1	1	M	4	1	4062	2	2	2	2	2	2	1	1	2016-11-22	2	1954-08-03	2016-10-26	35		354160	NA	2790211	2016
1018720	1	1	M	1	3	4020	2	2	2	2	1	2	1	1	2016-10-24	2	1996-03-29	2016-10-24	35		353060	NA	6448283	2016
1018730	1	1	F	1	5	4026	2	2	2	2	2	2	1	1	2016-11-29	2	1990-08-18	2016-11-29	35		355030	NA	4049861	2016
1018858	1	1	M	1	7	4053	2	2	1	2	2	2	1	1	2016-06-02	2	1963-04-28	2016-06-03	35		353260	NA	2093561	2016
1018877	2	1	F	4	5	4050	2	2	2	2	2	2	1	1	2016-04-29	2	1965-04-29	2016-04-27	35		350570	NA	2024047	2016
1018882	1	3	M	4	3	4041	2	1	2	2	1	1	1	1	2015-01-06	2	1973-04-15	2015-01-06	35		351620	NA	2705885	2015
1018918	1	1	F	4	5	4012	2	2	2	2	2	2	1		2017-02-14	2	2004-11-14	2017-02-14	35		355030	NA	2787849	2017
1018945	1	3	M	4	3	4043	1	2	2	2	1	2	2	2	2015-02-24	2	1971-11-06	2015-02-24	35		351620	NA	2705885	2015
1018949	1	3	M	2	3	4040	1	1	2	2	1	2	2	2	2015-06-10	2	1975-02-11	2015-06-02	35		355030	NA	2752026	2015
1019146	1	1	F	2	5	4041	2	2	2	2	2	2	1	1	2015-01-05	2	1973-07-08	2015-01-05	35		355030	2015-07-05	2787946	2015
1019216	1	6	F	4	1	4067	4	2	2	2	2	2	9	3	2015-03-13	2	1947-09-20	NA	35		355030	2014-01-06	4050134	2015
1019217	1	1	M	1		4028	2	2	2	2	2	2	1	1	2015-01-06	2	1986-05-14	2015-01-05	35		350140	2015-07-04	2823934	2015
1019465	1	1	F	1	3	4048	2	2	2	2	2	2	9	1	2015-01-12	2	1965-04-12	2014-01-09	35		355030	2014-06-30	2789086	2015
1019466	2	1	M	4	5	4036	2	1	2	2	2	2	2	1	2015-01-09	2	1978-07-21	2015-01-09	35		354980	2015-07-09	6908233	2015
1019656	2	1	F	4		4032	2	2	2	2	2	2	9	1	2015-02-13	2	1982-10-08	2015-02-14	35		350900	2015-08-14	2085984	2015
1019742	1	1	M	4	3	4034	2	2	2	2	2	2	1	1	2015-01-14	2	1980-02-08	2015-01-14	35		355030	2015-07-15	4050045	2015
1019743	1	1	F	1		4031	2	2	2	2	2	2	9	1	2017-01-14	2	1985-02-11	2017-01-14	35		351830	2017-07-30	6016081	2017
1020003	1	1	F	1	9	4027	1	2	2	2	1	2	9	2	2015-01-19	2	1987-02-26	2015-01-19	35		355030	2015-08-08	2076896	2015
1020004	1	1	M	2	3	4037	2	2	2	2	2	2	1	1	2015-01-13	2	1977-04-07	2015-01-19	35		355030	2015-07-18	3001407	2015
1020423	1	1	M			4036	2	2	2	2	2	2	2	1	2015-01-27	2	1978-12-21	2015-01-26	35		350950	2015-08-06	6053858	2015
1020592	1	1	M	4	5	4042	2	2	2	2	2	1	9	1	2015-02-09	2	1972-03-24	2015-01-31	35		351640	2015-08-04	5734002	2015
1020593	1	1	M	1	7	4073	4	2	2	2	2	2	9	1	2015-08-17	2	1940-03-22	2014-01-29	35		355030	2014-07-30	2058502	2015
1020655	2	1	F	4	5	4012	2	2	2	2	2	2	2	1	2015-01-02	2	2002-08-02	2014-10-29	35		355030	2015-04-27	2788349	2015
1020656	1	6	M	1		4045	4	1	2	2	2	2	9	3	2015-07-27	2	1970-02-07	NA	35		355030	2014-01-29	2082225	2015
1020657	1	3	F	4	9	4042	2	2	1	2	1	2	9	2	2018-06-11	1	1975-09-18	2018-06-10	35		355030	2018-09-24	2081970	2018
1020849	2	1	M	4		4038	2	2	2	2	2	2	9	1	2017-02-10	2	1978-09-22	2017-02-01	35		350600	2017-07-31	2791773	2017
1020910	1	1	F	1		4047	4	2	2	2	2	2	9	1	2015-02-03	2	1967-10-19	2015-02-03	35		355540	2015-08-14	2073285	2015
1021147	1	1	F	1	5	4047	2	2	2	2	2	1	2	1	2015-02-10	2	1967-05-28	2015-02-08	35		355030	2015-09-08	2078015	2015
1021235	1	1	M	4	5	4026	2	2	2	2	2	2	1	1	2015-02-09	2	1988-07-31	2015-02-09	35		355030	2015-08-10	2788837	2015
1021693	1	1	F	1	5	4029	1	2	2	2	2	2	9	4	2015-03-04	2	1984-05-15	2014-02-16	35		355030	2015-03-15	2077671	2015
1021892	1	2	M	1	3	4058	2	2	2	2	2	1	2	1	2015-10-29	2	1957-03-20	2015-10-27	35		355030	2016-07-28	2057220	2015
1021983	1	3	F	1	5	4034	2	2	2	2	2	2	2	2	2016-09-29	2	1982-03-07	2016-09-06	35		355030	2016-09-07	2057220	2016
1022098	1	2	M	1	5	4052	2	2	2	1	2	2	1	1	2015-02-23	2	1962-04-15	2015-02-24	35		353880	2015-10-06	2048442	2015
1022572	1	6	M	1	3	4061	1	2	1	2	2	2	9	4	2015-01-21	2	1953-06-30	NA	35		355030	2014-03-05	2787318	2015
1022573	1	6	M	1	10	4092	4	2	2	2	2	2	9	3	2016-07-26	2	1923-12-26	NA	35		355030	2014-03-05	2079240	2016
1022655	3	3	M	1	1	4046	1	1	2	2	2	2	2	2	2015-01-16	2	1968-04-02	2014-12-03	35		354340	2015-03-20	2082187	2015
1022656	1	3	M	1	1	4047	1	2	2	2	2	2	1	1	2015-05-04	2	1968-04-02	2015-04-23	35		354340	2015-10-20	2082187	2015
1023201	1	3	M	1	9	4037	2	1	2	2	1	1	2	2	2015-02-26	1	1977-04-26	2015-02-13	35		354780	2015-06-14	8958	2015
1023344	1	6	F	1	3	4051		2	2	2	2	2	9	3	2015-01-27	2	1963-06-20	NA	35		355030	2014-03-19	2787024	2015
1023410	1	3	F	2	7	4039	1	2	2	2	2	2	9	4	2015-02-03	2	1974-12-24	2014-03-20	35		355030	2014-03-31	2077574	2015
1023673	1	3	M	4	3	4040	2	1	2	2	1	1	2	2	2017-03-07	2	1976-07-23	2017-03-07	35		352720	2017-06-07	2798247	2017
1023736	1	3	M	1	3	4026	2	2	2	2	1	2	1	1	2015-01-13	2	1988-02-07	2015-01-13	35		352680	2015-07-16	2754878	2015
1023945	1	3	M	2	1	4053	1	2	2	2	2	2	9	2	2015-07-13	2	1961-07-24	2015-05-21	35		355030	2015-07-14	2752026	2015
1024011	1	1	M	1	5	4055	2	2	1	2	2	2	2	1	2015-04-02	2	1959-11-11	2015-04-02	35		355030	2015-10-07	4050401	2015
1024250	1	6	M			4038	4	2	2	2	2	2	9	3	2015-02-11	2	1976-10-15	NA	35		355030	2014-04-03	3105504	2015
1024610	1	1	F	4	9	4059	2	2	2	2	2	2	1	1	2017-04-11	2	1957-04-19	2017-04-11	35		352520	2017-11-09	2081407	2017
1024755	1	1	M	9	3	4022	2	2	2	2	2	2	1	1	2017-04-13	2	1995-03-08	2017-04-11	35		351600	2017-10-11	3779025	2017
1024873	2	3	F	1	5	4015	2	2	2	2	2	2	9	1	2015-02-18	2	1999-06-10	2015-02-18	35		351570	2015-11-11	6249434	2015
1025209	1	1	M	1	8	4029	1	2	2	2	2	2	9	1	2015-06-25	2	1984-12-31	2014-04-22	35		355030	2014-11-20	2078015	2015
1025530	2	3	F	4	3	4022	2	2	2	2	2	1	9	2	2015-12-02	2	1993-06-16	2015-12-02	35		355030	2016-01-27	2774798	2015
1025597	1	1	M	1	3	4030	2	2	2	2	2	2	1	1	2016-06-09	2	1986-03-10	2016-06-09	35		355630	2016-12-09	3007057	2016
1025700	1	3	M	4	5	4025	4	1	2	2	1	1	9	2	2015-12-15	2	1990-02-08	2015-12-15	35		355030	2016-02-16	6377742	2015
1025734	1	6	M	4	7	4065	2	2	1	2	2	2	9	3	2017-05-04	2	1952-02-28	NA	35		355030	2017-05-04	2058502	2017
1026077	1	3	M	1	3	4044	2	2	2	2	2	2	2	2	2015-06-08	2	1970-10-04	2015-06-08	35		355030	2015-07-20	2788403	2015
1026078	1	1	M	4	7	4073	2	2	2	2	2	1	9	1	2015-05-18	2	1940-09-09	2014-05-09	35		355030	2014-11-09	2057220	2015
1026099	1	1	M			4035	2	1	2	2	1	1	1	1	2017-05-15	2	1982-02-22	2017-05-10	35		351140	2017-11-09	2090325	2017
1026175	1	3	M	1	5	4027	2	1	2	2	1	1	9	2	2017-05-15	1	1989-09-11	2017-05-12	35		355030	2017-06-18	2077671	2017
1026253	1	2	M	1	3	4052	2	1	2	2	2	2	1	1	2015-02-12	2	1961-07-21	2014-05-13	35		352590	2015-02-13	2034891	2015
1026308	1	1	M	4	7	4030	2	2	2	2	2	2	1	1	2015-05-14	2	1985-02-08	2015-05-14	35		355030	2015-11-18	3824802	2015
1026554	1	1	M	1		4083	4	2	2	2	2	2	9	1	2015-03-11	2	1930-06-03	2014-05-19	35		355030	2014-11-18	2057220	2015
1026777	1	6	M	4	3	4052	4	2	2	2	2	2	9	3	2016-08-19	2	1963-09-17	NA	35		355030	2016-08-19	2027011	2016
1026938	2	3	F	1	10	4000	4	2	2	2	2	2	9	2	2015-05-26	2	2013-06-30	2014-05-26	35		355030	2014-07-26	2042541	2015
1027167	1	3	M	4	1	4049	1	2	2	2	1	2	2	2	2015-02-12	2	1965-10-04	2015-02-12	35		355030	2015-05-05	2786656	2015
1027168	1	1	M	1	3	4016	1	2	2	2	2	2	9	2	2015-09-03	2	1997-11-30	2014-05-29	35		355170	2014-12-28	2085119	2015
1027223	1	3	M	4	5	4049	2	1	2	2	1	1	2	3	2015-05-12	1	1966-07-27	2015-08-17	35		355030	2015-08-26	4050320	2015
1027224	1	1	M	1	9	4061	4	1	2	2	2	1	2	3	2015-07-17	2	1952-06-28	2014-05-30	35		355030	2014-06-02	2077450	2015
1027308	1	3	M	4	5	4036	2	2	2	2	1	1	2		2018-10-03	2	1981-11-26	2018-08-09	35		355030	NA	2788225	2018
1027665	1	1	F	1	5	4053	2	2	2	2	2	2	1	1	2015-02-26	2	1961-06-01	2015-02-26	35		355410	2015-10-01	2077337	2015
1027749	3	3	M	1	3	4034	1	1	2	2	1	1	9	2	2015-06-19	2	1980-12-20	2015-06-19	35		350610	2015-09-29	3817822	2015
1027750	1	3	M	4	3	4037	2	1	2	2	1	2	2	1	2015-01-15	2	1977-03-18	2015-01-15	35		355030	2015-09-25	2786915	2015
1027822	1	3	M	1		4040	2	2	1	2	1	2	1	1	2015-12-14	2	1975-03-21	2015-12-06	35		354340	2016-07-14	2082187	2015
1028175	1	3	F	4		4037	2	2	2	2	2	2	1	2	2015-02-05	2	1977-03-27	2015-01-19	35		351620	2015-08-18	2705885	2015
1028176	1	3	M	1	5	4026	2	2	2	2	1	2	2	1	2015-02-12	2	1988-04-04	2015-02-12	35		352360	2015-08-11	2068893	2015
1028774	1	3	M	4	3	4025	2	1	2	2	1	1	2	2	2015-08-19	1	1989-08-31	2015-08-19	35		355030	2015-09-20	2027461	2015
1028775	2	2	M	4	7	4051	2	2	2	2	2	2	9	1	2015-01-26	2	1962-12-24	2014-10-29	35		350570	2015-05-08	3040623	2015
1028933	1	2	M	2	8	4034		2	2	2	2	2	9	1	2015-01-07	2	1980-04-26	2014-07-03	35		351640	2015-01-03	3003272	2015
1028934	1	1	F	1	5	4061	2	2	2	2	2	2	9		2018-07-04	2	1956-11-01	2018-07-04	35		351360	NA	2054582	2018
1029158	1	3	M	1		4048	2	1	2	2	2	2	9	2	2016-04-15	2	1968-03-28	2016-04-15	35		351970	2017-02-14	2054078	2016
1029234	1	3	M	1	3	4046	2	2	2	2	2	1	1	4	2017-02-06	2	1970-03-31	2017-02-06	35		355030	2018-05-14	2788217	2017
1029314	1	3	M	2	5	4053	1	2	2	2	1	2	9	2	2015-01-21	2	1961-02-18	2015-01-21	35		355030	2015-03-21	2042932	2015
1029332	1	6	M			4057	4	2	2	2	2	2	9	3	2015-01-28	2	1957-03-01	NA	35		355030	2014-07-12	2029189	2015
1029341	3	3	M	4	3	4037	2	2	2	2	2	2	2	1	2015-03-11	2	1977-03-20	2014-07-13	35		355030	2015-08-26	2057220	2015
1029471	1	3	M	9		4047	2	1	2	2	2	1	9	2	2015-06-11	2	1968-03-28	2015-06-11	35		351970	2015-07-10	2054078	2015
1029472	1	1	F	1	1	4036	2	2	2	2	2	2	9	1	2015-01-05	2	1977-11-25	2014-07-18	35		354530	2015-01-18	2054329	2015
1029543	1	3	F	2	9	4020	1	2	2	2	2	2	9	1	2015-10-14	2	1995-06-25	2015-10-15	35		355030	2016-11-30	2786699	2015
1029630	1	3	F	1	1	4043	1	2	2	2	1	2	2	2	2016-03-15	2	1972-08-30	2016-03-15	35		355030	2016-06-12	6195008	2016
1029699	1	2	M	1	3	4032	2	2	2	2	2	2	1	1	2017-07-19	2	1985-03-08	2017-07-19	35		352940	2018-04-21	3477398	2017
1029876	1	1	M	4		4026	1	1	2	2	1	2	9	1	2015-07-22	2	1988-10-15	2015-07-22	35		352500	2016-04-21	2074354	2015
1030332	1	1	M	4	3	4048	2	1	2	2	2	2	1	1	2015-03-03	2	1966-10-29	2015-03-05	35		351350	2015-09-03	2056690	2015
1030333	2	1	M	1	5	4064	2	2	2	2	2	2	9	1	2015-03-05	2	1950-06-02	2014-07-30	35		350570	2015-03-30	2023954	2015
1030481	1	3	M		9	4026	4	2	2	2	2	2	2	2	2016-03-10	2	1989-06-24	2016-03-10	35		354850	2016-08-09	5230233	2016
1030482	1	3	M	9	9	4027	4	2	2	2	2	2	2	2	2016-09-19	2	1989-06-24	2016-09-19	35		354850	2017-01-22	5590493	2016
1030514	1	3	M	1	1	4046	2	2	2	2	2	2	1	1	2015-03-06	2	1967-12-10	2014-08-03	35		352310	2015-03-06	2773236	2015
1030582	2	1	F	1	9	4042	4	2	2	2	2	1	9	1	2015-02-09	2	1972-05-02	2014-08-04	35		355030	2015-03-05	2027666	2015
1030720	1	1	F	1	3	4035	2	2	2	2	2	2	2	7	2015-10-02	2	1980-02-09	2015-10-30	35		350950	2016-11-18	2079798	2015
1030857	1	3	M	1	8	4042	2	2	2	2	2	1	9	1	2015-01-30	2	1972-09-11	2015-01-30	35		355030	2015-08-02	2787784	2015
1030888	1	1	F	4	3	4070	4	2	1	2	2	2	9	3	2017-08-11	2	1947-07-11	2017-08-11	35		355030	2017-08-16	5718368	2017
1031028	1	1	M	4	9	4054	1	2	2	2	2	2	9	1	2017-01-04	2	1960-01-18	2014-08-13	35		355030	2015-02-12	2066572	2017
1031112	1	1	M	1	5	4077		1	1	2	2	1	9	4	2015-01-09	2	1937-02-09	2014-08-13	35		355030	2014-10-26	2078589	2015
1031187	1	1	F	4	3	4027	2	1	2	2	1	2	1	1	2015-02-20	2	1987-12-26	2015-02-20	35		354780	2015-09-13	8532	2015
1031188	1	1	F	1	5	4017	2	2	2	2	2	2	1	1	2015-07-21	2	1997-03-20	2014-08-14	35		354870	2015-02-14	2025353	2015
1031189	1	1	M		5	4078	2	2	2	2	2	2	2	1	2015-11-16	2	1937-08-22	2015-11-16	35		355220	2016-05-16	2708760	2015
1031190	1	1	M	4	3	4037	2	2	2	2	2	2	2	1	2017-08-15	2	1980-04-28	2017-08-15	35		352940	2018-03-15	3477398	2017
1031345	1	3	F	1	3	4057	2	2	2	2	2	2	9	1	2016-01-26	2	1958-02-24	2015-12-09	35		355030	2016-09-10	2057220	2016
1031404	1	3	M	4	5	4024	2	2	2	2	2	2	9	2	2015-01-05	2	1990-02-08	2015-01-05	35		355030	2015-04-27	6377742	2015
1031476	1	3	F	1		4056	2	2	2	2	2	1	1	1	2015-05-21	2	1958-12-24	2015-04-27	35		355030	2016-01-15	2064820	2015
1031477	1	3	F	2	5	4046	2	2	2	2	2	2	9	1	2016-09-29	2	1969-11-10	2016-09-29	35		355030	2017-03-30	3738663	2016
1031552	1	1	M	1	3	4020	1	2	1	2	2	2	9	4	2015-02-03	2	1994-01-04	2014-08-21	35		355030	2014-11-24	2082225	2015
1031553	1	3	M	2	3	4045	2	1	2	2	2	2	2	1	2015-04-17	2	1969-01-11	2014-08-21	35		355030	2015-05-20	2787695	2015
1031666	1	3	M	1	1	4025	2	1	2	2	1	2	9	2	2015-08-25	2	1990-08-05	2015-08-25	35		355030	2015-11-16	2787733	2015
1031748	1	1	M	1	10	4043	2	2	2	2	2	2	2	1	2015-01-16	2	1971-03-15	2015-01-16	35		353440	2015-07-16	8125	2015
1031749	1	1	M	2	9	4063	2	2	2	2	2	2	1	1	2015-03-06	2	1951-08-12	2014-08-25	35		354340	2015-02-25	6788165	2015
1031804	3	1	F		5	4034	1	2	2	2	2	2	9	1	2015-01-05	2	1980-06-09	2014-08-26	35		354340	2015-03-30	2082187	2015
1031805	1	3	M	1	10	4036	1	2	2	2	2	2	9	4	2015-09-04	2	1978-11-14	2015-09-04	35		350950	2015-09-06	2081490	2015
1032141	1	1	M	2	3	4036	2	1	2	2	2	2	2	2	2015-01-06	2	1978-05-21	2014-09-01	35		354850	2014-11-17	2698498	2015
1032225	1	3	M		3	4030	1	2	2	2	2	2	1	1	2015-04-16	2	1985-03-22	2015-03-27	35		351620	2015-11-25	2705885	2015
1032300	1	1	M	4	3	4047	4	2	2	2	2	1	9	2	2015-02-09	2	1967-07-09	2014-09-03	35		355030	2015-02-16	2027666	2015
1032369	2	1	F	4	5	4034	2	2	2	2	2	2	9	1	2015-01-28	2	1980-05-14	2014-09-04	35		355030	2015-03-11	2078015	2015
1032441	3	3	F	1	3	4037	1	2	2	2	1	2	9	2	2015-04-06	2	1976-09-08	2014-09-05	35		355030	2014-12-27	2028840	2015
1032465	1	3	F	2	3	4048	2	1	2	2	2	2	1	1	2015-05-27	2	1966-11-09	2015-02-04	35		353800	2015-09-03	2755033	2015
1032530	1	1	M	1	9	4056	2	2	1	2	1	2	1	1	2015-05-21	2	1957-09-12	2014-09-08	35		354340	2015-04-16	2064413	2015
1032750	2	1	M			4032	2	1	2	2	2	2	9	1	2015-09-11	2	1982-01-29	2014-09-11	35		352440	2015-04-08	2085054	2015
1032943	1	3	M	4	9	4037	2	1	2	2	1	1	2	2	2015-03-03	1	1977-07-25	2015-03-02	35		354340	2015-04-17	6788165	2015
1032944	1	1	M	1	10	4073	4	2	2	2	2	2	9	5	2015-02-03	2	1940-12-25	2014-09-15	35		355030	2015-04-01	2078015	2015
1032945	1	1	F	1	5	4035	2	2	2	2	2	2	1	1	2015-01-13	2	1979-05-07	2014-09-15	35		354870	2015-05-07	2037734	2015
1032946	1	3	M	1	5	4033	2	1	2	2	1	1	1	1	2015-02-26	2	1981-04-22	2015-02-26	35		354390	2015-08-24	2060027	2015
1032947	1	3	M	2	5	4057	1	2	2	2	2	2	9		2015-11-17	2	1957-04-25	2014-09-15	35		355030	NA	2078015	2015
1033015	1	1	F	4	3	4017	2	1	2	2	1	2	9	2	2015-05-11	2	1998-03-28	2015-05-11	35		353870	2015-07-11	2032449	2015
1033016	1	3	M	2	3	4037	2	1	2	2	1	1	2	1	2015-01-28	2	1978-01-30	2015-02-10	35		355030	2015-11-25	2788322	2015
1033080	2	1	M	4	3	4062	4	2	2	2	2	2	9	1	2015-03-24	2	1952-04-26	2014-09-17	35		355030	2015-03-18	2078015	2015
1033081	1	1	F	1	8	4042	2	2	2	2	2	2	9	1	2015-04-22	2	1972-08-04	2014-09-17	35		351880	2015-03-30	2036002	2015
1033082	1	3	M	4	10	4001	2	2	2	2	2	2	9	1	2015-03-30	2	2013-06-26	2015-03-30	35		355030	2015-09-29	2789078	2015
1033083	1	3	M	1	5	4028	2	1	2	2	2	1	9	1	2015-03-12	2	1986-03-27	2015-03-12	35		355700	2015-09-12	2087448	2015
1033156	1	2	M	4	3	4057	1	2	2	2	2	2	9	1	2015-03-10	2	1957-04-26	2015-03-10	35		353440	2016-01-14	2024098	2015
1033364	2	1	M	1	5	4036	2	2	2	2	2	2	9	1	2015-04-22	2	1978-08-24	2014-09-27	35		353800	2015-03-31	2755033	2015
1033365	1	3	F	1	7	4036	4	2	2	2	2	2	2	1	2015-01-06	2	1978-05-01	2014-09-22	35		355030	2015-05-14	2789272	2015
1033699	1	3	F	1	5	4026	2	2	2	2	2	2	2	7	2015-01-06	2	1988-01-19	2014-11-14	35		355030	2015-03-19	2057220	2015
1033700	2	1	F	2		4032	2	2	2	2	2	2	9	1	2015-01-06	2	1982-01-12	2014-09-26	35		355030	2015-04-06	2688689	2015
1033726	2	1	M	2	5	4045	2	2	2	2	2	2	9	5	2015-01-05	2	1969-01-27	2014-11-14	35		350950	2015-01-09	2079798	2015
1033807	1	3	M	4	3	4048	2	1	2	2	2	2	9	1	2015-05-18	2	1966-12-07	2015-05-18	35		351440	2015-09-30	2071487	2015
1033808	1	1	M	4		4026	2	2	2	2	2	2	2	1	2015-01-07	2	1988-06-19	2014-09-29	35		351640	2015-04-28	5734002	2015
1033809	1	2	M	1	5	4042	2	2	1	2	2	2	2	1	2017-09-29	2	1975-08-21	2017-09-29	35		352440	2018-04-06	2085054	2017
1033888	1	2	M	4	9	4036	2	1	2	2	2	2	2	2	2015-03-02	2	1978-06-03	2015-03-03	35		351350	2015-04-29	2056690	2015
1033889	1	1	M	1	9	4062	4	2	2	2	2	1	1	1	2015-04-23	2	1952-04-24	2014-10-01	35		354850	2015-05-12	2064480	2015
1033890	2	1	M	1	5	4028	2	2	2	2	2	2	1	1	2015-06-18	2	1986-07-18	2014-12-12	35		350760	2015-06-12	2688301	2015
1033978	1	1	F	1		4021	4	2	2	2	2	2	9	1	2015-04-09	2	1993-04-09	2014-10-03	35		355250	2015-04-10	2773244	2015
1033979	2	1	M	1	9	4032	2	2	2	2	2	2	9	2	2015-05-19	2	1981-10-03	2014-10-01	35		355030	2015-02-11	2078015	2015
1033980	1	1	M	5	5	4031	2	2	2	2	1	2	9	2	2015-05-27	2	1984-03-24	2015-05-27	35		355030	2015-11-27	2752212	2015
1034048	1	1	F	4	5	4035		2	2	2	2	2	9	1	2015-01-30	2	1979-02-14	2014-10-03	35		354260	2015-05-07	2041774	2015
1034221	1	1	F	1	7	4061	2	2	1	2	2	1	9	1	2015-01-06	2	1953-04-20	2014-10-06	35		355030	2015-08-04	2058502	2015
1034222	1	1	M	1	7	4040	2	2	2	2	2	2	2	1	2015-01-07	2	1973-10-17	2014-10-06	35		351640	2015-03-06	5734002	2015
1034292	1	2	M	9	9	4029	2	2	2	2	2	2	2	1	2015-01-07	2	1985-09-12	2014-10-07	35		351640	2015-04-07	5734002	2015
1034369	1	1	M	4	5	4061	2	2	2	2	2	2	1	1	2015-05-20	2	1953-11-30	2015-05-20	35		355030	2015-11-12	2787059	2015
1034449	1	1	M	1	5	4023	2	2	2	2	1	2	1	1	2015-01-05	2	1991-05-23	2014-10-10	35		351440	2015-04-10	2071487	2015
1034450	2	1	M	9	3	4046	2	2	1	2	2	2	2	3	2015-10-15	2	1968-03-06	2014-10-16	35		355030	2014-10-17	5420938	2015
1034557	2	1	M		5	4030	1	2	2	2	2	2	2	2	2015-01-20	2	1984-09-10	2014-10-11	35		355220	2015-03-10	2054035	2015
1034649	2	6	F	4	3	4079	2	2	1	2	2	2	9	3	2015-01-06	2	1935-01-20	NA	35		355030	2014-10-13	2688689	2015
1034726	2	1	M	1	5	4052	4	2	1	2	2	2	9	1	2015-01-28	2	1962-09-09	2014-10-14	35		355030	2015-09-21	2057220	2015
1034727	2	2	M	1	1	4051	4	2	2	2	2	2	9		2015-02-23	2	1963-09-28	2014-10-14	35		355030	NA	2078015	2015
1034728	1	3	M		10	4042	2	1	2	2	1	2	2	4	2015-01-12	2	1972-08-21	2014-10-14	35		350600	2014-12-30	2790556	2015
1034817	1	1	M	1	1	4059	2	2	1	2	2	2	9	1	2015-02-03	2	1955-12-11	2015-01-09	35		355030	2016-06-27	2057220	2015
1034818	1	3	F	1	5	4015	2	2	2	2	2	2	1	1	2015-03-27	2	1999-08-18	2015-03-27	35		355030	2015-10-13	2788012	2015
1034819	1	6	M	1	9	4075	4	2	2	2	2	2	9	3	2015-05-14	1	1939-09-27	NA	35		355030	2014-10-15	2027100	2015
1034820	2	1	M	4	5	4057	2	2	2	2	2	2	1	1	2015-03-20	2	1957-01-17	2014-10-15	35		354100	2015-07-13	4049268	2015
1034821	2	2	M	1	5	4042	1	1	2	2	1	2	1	1	2015-01-26	2	1971-11-30	2014-10-15	35		355030	2015-05-22	2078015	2015
1034822	2	2	F	1	5	4039	4	2	2	2	2	2	9	1	2015-02-23	2	1975-05-29	2014-10-15	35		355030	2015-07-08	2078015	2015
1034823	1	1	M	4	3	4024	2	2	2	2	2	2	2	2	2015-02-19	2	1990-11-06	2015-02-19	35		351350	2015-04-15	2056690	2015
1034824	1	1	M	4	9	4059	4	1	2	2	2	2	9	1	2015-03-31	2	1955-07-13	2014-10-15	35		355030	2015-05-12	2065266	2015
1034913	1	6	M	4	3	4050		2	2	2	2	2	9	4	2015-05-15	2	1965-03-28	NA	35		355030	2014-10-16	2815478	2015
1035008	1	3	M	1	3	4024	2	2	2	2	1	2	9	2	2016-03-21	2	1991-07-18	2016-01-11	35		355030	2016-05-18	2787334	2016
1035009	1	3	F	2	3	4035	2	1	2	2	1	1	2	2	2016-03-29	2	1980-05-20	2016-03-29	35		350950	2016-06-12	2079798	2016
1035022	2	1	M	1	8	4058	2	2	2	2	2	2	9	1	2015-01-02	2	1956-02-15	2014-12-18	35		354340	2015-09-18	2040476	2015
1035086	1	2	M	9	3	4049	1	2	2	2	1	1	9	2	2015-01-22	2	1965-02-28	2014-10-20	35		351880	2015-01-19	6626645	2015
1035087	2	1	M	1	5	4048	2	2	2	2	2	2	9	2	2015-01-29	2	1966-01-11	2014-10-20	35		350950	2015-01-28	2082128	2015
1035088	2	1	F	2	3	4028	4	2	2	2	2	1	1	1	2015-03-18	2	1986-09-14	2014-10-20	35		355030	2015-06-19	2786958	2015
1035089	2	3	M	1	5	4049	2	2	2	2	2	2	9	1	2015-02-12	2	1966-01-11	2015-02-12	35		350950	2015-09-10	2082128	2015
1035170	1	3	M	4	5	4046	1	2	2	2	2	2	2	1	2015-04-28	1	1968-03-12	2014-10-21	35		355030	2015-05-13	2752131	2015
1035171	1	1	F	4	3	4063	2	2	2	2	2	1	9	1	2015-01-16	2	1951-07-06	2014-11-28	35		353760	2015-06-12	2087324	2015
1035172	1	3	M	1	3	4046	2	2	2	2	2	1	1	1	2016-07-25	2	1969-12-19	2016-07-25	35		355030	2017-02-06	2789272	2016
1035236	1	1	M	9	9	4045	4	2	2	2	2	2	2	10	2015-01-14	1	1969-09-16	NA	35		355030	2016-08-05	6964028	2015
1035237	3	3	F	4	9	4081	2	2	1	2	2	2	1	1	2015-04-01	2	1933-05-24	2015-04-01	35		350950	2015-10-01	2079798	2015
1035238	2	1	M	1	5	4026	1	2	2	2	1	2	9	1	2015-07-17	2	1989-01-22	2015-07-17	35		350610	2016-05-12	3817822	2015
1035239	1	1	M	1	3	4025	2	2	2	2	2	2	1	1	2015-05-21	2	1989-07-25	2014-10-22	35		354340	2015-07-23	2064413	2015
1035240	1	1	M	4	5	4075	2	2	2	2	2	2	2	1	2015-01-27	2	1939-02-21	2014-10-22	35		355030	2015-04-30	2788373	2015
1035307	1	1	M	1		4066	2	2	2	2	2	2	2	4	2015-01-09	2	1948-03-03	2014-10-23	35		355030	2014-11-16	2688689	2015
1035370	1	2	M	1	9	4050	2	1	2	2	2	2	9	2	2015-01-24	2	1964-01-08	2014-10-24	35		350920	2015-03-23	2096234	2015
1035371	1	1	M	5	3	4025	2	2	2	2	2	2	2	1	2015-02-24	2	1988-12-29	2014-10-24	35		355030	2015-05-28	2752174	2015
1035391	1	3	M	5	5	4019	2	2	2	2	2	1	9	1	2015-03-24	2	1996-01-21	2015-03-24	35		355030	2015-11-25	2788225	2015
1035398	1	3	F	4	3	4019	2	2	2	2	1	2	2	2	2015-04-10	2	1995-10-25	2015-04-10	35		355030	2015-05-14	2788403	2015
1035453	1	2	M	4	9	4029	4	2	2	2	1	2	1	1	2015-04-14	2	1985-10-01	2014-10-27	35		355100	2015-04-26	3279286	2015
1035454	1	3	M	9	5	4035	2	2	2	2	2	1	1	1	2016-01-08	2	1980-09-26	2016-01-08	35		351500	2016-08-10	5401313	2016
1035524	1	1	M	1		4041	4	2	2	2	2	2	9	10	2015-01-27	1	1973-02-13	NA	35		355030	2016-11-17	3661660	2015
1035525	1	3	M	1	1	4025	2	2	2	2	1	2	2	1	2015-02-25	2	1989-07-27	2015-02-25	35		351150	2015-08-18	7037449	2015
1035597	2	1	F	1	8	4041	2	2	2	2	2	2	1	1	2015-01-27	2	1973-06-26	2014-10-29	35		352590	2015-08-03	2034891	2015
1035598	2	1	M	1	9	4059	2	2	2	2	2	2	2	1	2015-05-21	2	1955-06-23	2014-10-29	35		354340	2015-10-22	2064413	2015
1035599	1	3	M		9	4040	2	1	2	2	2	1	2	2	2015-03-25	2	1974-08-12	2015-03-25	35		352970	2015-12-14	2745666	2015
1035600	1	3	M	1	3	4037	2	2	2	2	1	2	2	1	2015-02-25	2	1977-10-02	2014-10-29	35		350600	2015-05-05	2791773	2015
1035669	1	1	M	1	5	4035	2	2	2	2	2	2	9	2	2015-03-06	2	1979-05-14	2014-10-30	35		355030	2015-05-20	2074079	2015
1035670	1	3	M		5	4049	2	2	2	2	2	1	9	1	2015-01-14	2	1965-03-27	2014-11-04	35		353760	2015-05-22	2087324	2015
1035671	1	3	M	1	5	4023	2	1	2	2	1	1	9	1	2016-07-04	2	1993-02-27	2016-07-04	35		355030	2017-01-05	2787822	2016
1035706	1	1	F	4	1	4069	2	2	2	2	2	2	9	2	2015-01-15	2	1945-10-15	2014-10-31	35		355030	2014-11-29	2688670	2015
1035707	1	1	M	1	1	4036	2	2	2	2	2	2	2	1	2015-01-09	2	1978-04-20	2014-10-31	35		354980	2015-05-30	2096935	2015
1035736	1	3	M	4	5	4032	2	2	2	2	2	2	2	1	2015-09-16	2	1983-01-15	2015-09-15	35		355030	2016-03-11	2027305	2015
1035737	1	1	F	4	3	4042	2	2	2	1	2	2	2	1	2015-01-05	1	1972-06-26	2015-01-02	35		355030	2015-06-30	3913007	2015
1035738	2	1	M	4	9	4048	2	1	2	2	2	2	9	3	2015-07-03	2	1965-11-10	2014-11-01	35		355030	2014-11-07	2071495	2015
1035825	1	1	M	9	9	4044	2	2	2	2	2	2	1	1	2015-05-21	2	1970-09-27	2014-11-05	35		354340	2015-06-02	2064413	2015
1035826	1	1	M	4	3	4036	4	2	2	2	1	1	9	1	2015-07-16	2	1978-05-14	2014-11-03	35		354340	2015-05-13	2082187	2015
1035827	1	1	M	1	3	4024	2	2	2	1	1	2	2	1	2015-01-05	2	1990-09-28	2014-11-03	35		351640	2015-05-02	5734002	2015
1035900	1	1	F	4	1	4078	2	2	2	2	2	2	9	1	2015-02-13	2	1936-07-02	2015-02-13	35		355030	2015-08-12	2787237	2015
1035901	1	1	M	1	5	4035	2	2	2	2	1	1	9	2	2015-07-06	2	1979-09-14	2015-01-28	35		351060	2015-06-15	2067617	2015
1035902	1	2	F	2	3	4038	4	1	2	2	1	1	9	2	2015-01-20	2	1976-07-07	2014-11-04	35		355030	2015-06-30	2787733	2015
1035903	1	1	M	1	3	4044	2	2	2	2	2	2	1	1	2015-01-07	2	1970-02-20	2014-12-18	35		353730	2015-09-20	2078503	2015
1035904	1	2	M	1		4065	4	1	2	2	2	2	2	1	2015-01-12	2	1949-03-14	2015-01-12	35		355030	2015-07-15	2057271	2015
1035985	1	1	F	1	5	4073	2	2	2	2	2	2	9	1	2015-03-16	2	1941-07-15	2014-11-05	35		355030	2015-04-29	2078015	2015
1035986	1	1	F	4	10	4075	2	1	2	2	2	1	2	1	2015-01-12	2	1939-07-13	2014-11-05	35		352940	2015-05-05	3282368	2015
1036071	2	1	M	1	3	4021	4	2	2	2	2	2	9	2	2015-01-15	2	1993-07-20	2014-11-06	35		355030	2015-01-23	2078015	2015
1036072	1	1	M	4	5	4028	2	2	2	2	2	2	2	1	2015-01-22	2	1985-11-26	2014-11-06	35		355030	2015-05-06	2788144	2015
1036073	1	1	M	1		4022	2	2	2	2	1	2	2	1	2016-10-25	2	1992-02-04	2014-11-12	35		355030	2015-06-11	3001415	2016
1036074	1	3	M	1	9	4044	2	1	2	2	1	2	2	2	2017-10-06	2	1973-08-06	2017-10-06	35		355030	2017-12-04	2787695	2017
1036156	1	1	M	1	5	4035	2	1	2	2	1	2	2	2	2015-01-15	1	1979-02-04	2014-12-16	35		355030	2015-04-07	2027631	2015
1036157	2	1	F	1	3	4051	2	1	2	2	2	2	2	1	2015-01-16	2	1963-01-19	2015-01-16	35		352100	2015-08-14	2044080	2015
1036158	1	1	M	4	3	4038		2	2	2	1	1	2	2	2015-01-16	2	1976-05-13	2014-11-25	35		353760	2015-05-23	2087324	2015
1036159	1	1	M	1	5	4030	2	2	2	1	1	2	2	1	2015-01-05	2	1984-05-29	2014-11-07	35		351640	2015-05-06	5734002	2015
1036160	1	2	M	1	3	4028	2	1	2	2	1	1	1	1	2015-03-25	2	1986-07-12	2014-11-10	35		355250	2015-05-09	3000311	2015
1036178	1	1	M	1	5	4043	2	2	2	2	2	2	1	1	2015-02-02	2	1971-05-07	2014-11-08	35		351870	2015-04-13	2052423	2015
1036179	2	1	M	4		4053	1	2	2	2	2	2	1		2015-01-20	2	1961-05-31	2014-11-08	35		350570	NA	3040623	2015
1036180	1	2	M	4	9	4054	2	2	2	2	2	2	1	1	2015-02-04	2	1960-08-05	2014-11-08	35		354850	2015-08-11	2074265	2015
1036181	1	1	M	4	5	4049	2	2	1	2	1	2	2	1	2015-01-05	2	1965-07-12	2014-11-08	35		351640	2015-05-07	5734002	2015
1036192	3	3	F	1	3	4023	1	2	2	2	2	2	9	2	2015-02-20	2	1991-12-01	2015-02-19	35		355030	2015-05-24	2028840	2015
1036264	1	1	M	1	3	4057	2	2	2	2	2	2	9	1	2015-01-27	2	1957-05-24	2014-11-10	35		351860	2015-05-14	2025299	2015
1036265	2	1	M	2	9	4056	1	2	2	2	2	2	9	3	2015-01-07	1	1958-08-09	2014-11-10	35		355030	2014-11-12	2688689	2015
1036352	1	1	F	1	9	4011	4	2	2	2	2	2	9	1	2015-06-01	2	2003-05-15	2014-11-11	35		355030	2015-05-28	2071371	2015
1036353	1	1	F	4		4036	2	2	2	2	2	2	9	1	2015-08-31	2	1978-08-21	2014-11-11	35		351640	2015-05-29	5734002	2015
1036354	1	1	M	1	3	4041	2	2	2	1	1	2	9	1	2015-01-16	2	1973-06-07	2014-11-11	35		351880	2015-06-21	2082861	2015
1036355	1	1	F	1	10	4058	2	2	2	1	2	1	2	1	2015-02-04	2	1955-12-29	2014-11-11	35		353080	2015-05-13	2025167	2015
1036431	2	1	M	3	9	4059	2	2	1	2	2	2	9	1	2015-09-15	2	1956-07-03	2015-09-15	35		353060	2016-04-27	6448283	2015
1036432	1	1	M	2		4033	2	2	2	2	2	2	2	1	2015-01-05	2	1980-12-13	2014-11-12	35		351640	2015-06-22	5734002	2015
1036433	1	1	F	2	1	4073	2	2	2	2	2	2	9	5	2015-03-20	2	1941-02-08	2014-11-19	35		351880	2015-03-26	2064391	2015
1036519	2	1	M	1	3	4048	2	2	2	2	2	2	1	1	2015-01-14	2	1966-02-05	2015-01-14	35		353980	2015-07-19	2773163	2015
1036520	2	1	M	9	5	4051	2	2	2	2	2	2	1	1	2015-02-26	2	1963-03-24	2014-11-13	35		351840	2015-05-12	2072505	2015
1036521	1	3	M	1	5	4021	2	2	2	2	2	2	2	3	2015-12-23	2	1994-08-29	2015-12-22	35		350750	2016-05-07	2748223	2015
1036522	1	2	M	4	3	4031	4	2	2	2	2	2	2	2	2015-01-23	2	1983-07-05	2014-11-13	35		355030	2015-04-10	2787725	2015
1036523	1	1	F	1	9	4034	2	2	2	2	2	1	2	1	2015-06-19	2	1980-08-14	2015-06-18	35		350400	2016-03-24	2075806	2015
1036524	1	1	F	1	10	4083	2	2	1	2	2	2	2	1	2015-01-30	2	1931-08-16	2014-11-14	35		353070	2015-05-15	2057859	2015
1036525	1	1	M	4	3	4060	4	1	2	2	2	1	9	1	2015-01-16	2	1954-08-28	2014-11-19	35		353760	2015-05-19	2087324	2015
1036599	1	1	M	1	3	4025	2	2	2	2	2	2	1	1	2015-01-14	2	1989-06-02	2014-11-14	35		351340	2015-05-20	2024535	2015
1036600	1	1	F	4	5	4018	2	2	2	2	2	2	2	1	2015-03-06	2	1996-10-15	2014-11-14	35		355220	2015-07-08	2708760	2015
1036601	1	1	M	1	1	4045	2	2	2	2	2	2	2	1	2015-01-14	2	1969-09-07	2014-11-15	35		353760	2015-05-22	2087324	2015
1036602	1	1	M	4	7	4043	2	1	2	2	2	1	9	1	2016-06-08	2	1973-05-22	2016-06-03	35		355030	2017-10-23	2057220	2016
1036615	1	2	M	4		4035	2	1	2	2	1	1	1	1	2015-03-18	2	1979-08-21	2015-03-19	35		351350	2015-09-30	2056690	2015
1036616	2	1	F	4	7	4030	2	2	2	2	2	2	1	1	2015-02-05	2	1984-07-22	2015-02-05	35		351350	2015-07-04	2056690	2015
1036617	1	1	F	4	5	4034	2	2	2	2	2	2	1	1	2015-03-11	2	1980-07-28	2015-03-12	35		351350	2015-09-12	2056690	2015
1036618	1	1	M	4	7	4018	2	2	2	2	2	2	1	1	2015-03-19	2	1996-04-20	2015-03-19	35		351350	2015-09-24	2056690	2015
1036619	1	2	M	2	7	4020	2	2	2	2	2	2	1	1	2015-02-03	2	1994-11-02	2015-02-03	35		351350	2015-08-03	2056690	2015
1036620	1	1	M	4	9	4039	2	2	2	2	2	2	9	1	2015-04-27	2	1975-02-03	2014-11-15	35		355030	2015-05-14	2078015	2015
1036696	1	1	M	9	10	4060	2	1	2	2	2	2	9	2	2015-01-13	1	1954-08-30	2014-11-17	35		355030	2014-12-17	2077523	2015
1036697	1	1	M	4	5	4032	2	2	2	2	2	2	1	1	2015-01-22	2	1982-08-11	2014-11-17	35		351880	2015-05-28	2084635	2015
1036698	1	1	M	4	3	4033	2	2	2	2	2	2	1	1	2015-01-06	2	1981-07-24	2015-01-06	35		350600	2015-07-10	2790742	2015
1036769	3	3	M	1	7	4030	1	2	2	2	1	2	2	2	2015-12-08	2	1985-12-06	2015-12-08	35		355030	2016-02-10	2752123	2015
1036770	2	1	F	1	5	4035	4	2	2	2	2	2	9	2	2015-01-20	2	1979-09-01	2014-11-18	35		355030	2015-06-26	2078015	2015
1036771	2	1	M	9	5	4024	2	2	2	2	2	2	2	1	2015-01-30	2	1990-07-08	2014-11-18	35		352500	2015-05-28	2792206	2015
1036772	1	1	F	1	3	4058	2	2	1	2	2	2	9	1	2015-01-15	2	1956-05-10	2014-11-18	35		355030	2015-06-17	2688670	2015
1036864	1	1	M	4	3	4029	2	2	2	2	1	1	2	1	2015-01-05	2	1985-05-29	2014-11-19	35		352220	2015-05-20	3654192	2015
1036865	1	3	M	2	5	4035	2	2	2	2	1	2	1	1	2015-04-22	1	1979-03-15	2014-11-19	35		355030	2015-05-25	2057271	2015
1036866	2	1	M	1		4022	2	2	2	2	2	2	9	1	2015-03-30	2	1992-07-23	2014-11-19	35		355030	2015-07-19	2688689	2015
1036867	2	1	M	4	8	4028	2	2	2	2	2	2	9		2015-03-06	2	1985-11-24	2014-11-19	35		355030	NA	2078015	2015
1036868	1	1	F	2	10	4073	2	2	1	2	2	2	9	5	2015-01-15	2	1941-10-23	2014-11-19	35		351880	2015-02-24	2040093	2015
1036869	1	1	F	9	9	4063	1	2	2	2	2	2	2	5	2015-01-27	2	1951-05-10	2014-11-19	35		355030	2015-03-04	2752131	2015
1036870	1	1	M	1	3	4022	4	2	2	2	1	1	9	1	2015-01-28	2	1992-09-21	2014-11-19	35		351880	2015-05-29	2040093	2015
1036871	1	1	F	9	9	4001	2	2	2	2	2	2	9	1	2015-05-29	2	2013-04-20	2014-11-19	35		355030	2015-06-29	2752174	2015
1036872	1	1	M	2	5	4034	4	1	2	2	2	2	2	1	2015-07-22	2	1981-06-18	2015-07-22	35		355030	2016-03-08	2788756	2015
1036916	1	1	M	1	1	4025	2	2	2	2	2	2	1	1	2015-03-06	2	1988-12-06	2014-11-20	35		354870	2015-06-12	2045389	2015
1036975	2	2	M		3	4051		2	2	2	2	2	9	3	2015-10-27	2	1964-03-23	NA	35		353060	2014-10-03	6448283	2015
1036976	1	1	M		3	4053	2	2	1	2	2	1	1	1	2015-02-05	2	1961-07-28	2015-02-05	35		355030	2015-08-05	2774771	2015
1036977	1	3	M	4	5	4041	2	2	2	2	1	2	2	2	2017-05-12	2	1975-11-07	2017-03-23	35		354850	2017-06-01	2034840	2017
1036978	1	3	M	9	5	4041	4	2	2	2	1	2	2	2	2017-08-30	2	1975-11-07	2017-08-30	35		354850	2018-01-09	2034840	2017
1036988	1	1	M	1		4026	2	2	2	2	2	2	1	1	2015-06-12	2	1988-04-06	2014-11-22	35		355030	2015-05-26	3001415	2015
1036996	1	1	F	4	7	4034	2	2	2	2	2	2	2	1	2015-07-14	2	1980-02-02	2014-11-23	35		355030	2015-10-01	2082837	2015
1036997	1	1	M	4	10	4065	2	2	2	2	2	2	9	1	2015-01-30	2	1949-05-25	2014-11-23	35		355030	2015-05-08	2078015	2015
1036998	1	1	M	1	3	4046	2	2	2	2	2	2	9	1	2015-01-23	2	1968-04-28	2015-01-23	35		354580	2015-07-22	2039605	2015
1037073	1	1	M	2	9	4022	2	2	2	2	2	2	2	1	2015-01-13	2	1992-11-09	2014-11-24	35		355030	2015-05-25	3001466	2015
1037074	1	2	M	4	7	4054	1	1	2	2	1	2	9	2	2015-01-07	1	1960-12-29	2015-04-12	35		355030	2015-06-12	2068915	2015
1037075	1	1	M			4047	2	1	2	2	1	1	1	1	2015-02-13	2	1967-04-22	2014-11-24	35		355250	2015-07-31	2773244	2015
1037076	1	2	M		3	4041	2	2	1	2	2	2	9	1	2015-03-20	2	1973-05-03	2014-11-24	35		355220	2015-05-21	2708760	2015
1037077	3	1	M	4	1	4037	2	2	2	2	2	2	9	1	2015-02-13	2	1977-11-16	2015-02-13	35		355030	2015-08-05	4050215	2015
1037078	2	2	M	1	5	4032	2	2	2	2	2	2	2	1	2015-01-02	2	1982-10-21	2014-12-02	35		355030	2015-06-14	2787784	2015
1037079	2	1	F	4	3	4054	2	2	2	2	2	2	9	1	2015-03-06	2	1960-01-24	2014-11-24	35		354340	2015-06-14	2082187	2015
1037080	1	1	F	1	9	4020	2	2	2	2	2	2	9	1	2015-09-02	2	1994-02-19	2014-11-24	35		355220	2015-05-26	2081695	2015
1037081	1	1	F	4	10	4072	4	2	2	2	2	2	2	1	2015-01-13	2	1942-05-04	2014-11-24	35		355030	2015-05-24	2787830	2015
1037082	1	3	M	1		4042	4	2	2	2	2	2	2	1	2015-01-12	2	1972-04-17	2014-11-24	35		353060	2015-05-24	3000303	2015
1037152	1	2	F	4	1	4033	2	1	2	2	1	2	1	1	2015-02-03	1	1980-12-16	2014-11-25	35		355030	2015-10-05	5975220	2015
1037153	2	1	M	1	1	4006	2	2	2	2	2	2	9	1	2015-01-06	2	2008-04-20	2014-11-25	35		353440	2015-05-25	8060	2015
1037154	2	1	M	4	5	4038	2	2	2	2	2	2	9	1	2015-01-21	2	1976-10-17	2014-12-26	35		351570	2015-08-05	6249434	2015
1037155	1	1	M	4	1	4008	4	2	2	2	2	2	2	1	2015-01-14	2	2006-08-07	2014-11-25	35		353760	2015-06-25	2087324	2015
1037156	1	1	M	1	5	4068	4	2	2	2	2	2	9	1	2015-01-09	2	1946-09-11	2014-11-25	35		355030	2015-06-12	2752077	2015
1037157	1	3	M	4	5	4037	2	2	2	2	2	1	1	1	2015-06-18	2	1977-09-08	2015-06-19	35		351820	2015-12-26	2063824	2015
1037158	2	3	F		3	4023	2	2	2	2	1	2	1	2	2016-03-15	2	1992-06-26	2016-02-25	35		355030	2016-12-05	3121135	2016
1037159	2	1	M	1	5	4047	2	2	2	2	2	2	2	1	2016-02-05	2	1967-04-27	2014-11-25	35		355030	2015-07-21	2078015	2016
1037160	2	3	F	4	3	4024	4	2	2	2	1	1	9	2	2017-03-02	2	1992-06-26	2017-03-01	35		355030	2017-04-28	3121135	2017
1037222	1	1	M	4	3	4036	2	2	2	2	2	2	2	1	2015-06-26	2	1979-05-28	2015-06-26	35		352650	2015-12-23	6165745	2015
1037223	1	3	M	1	1	4045	2	1	2	2	1	2	9	2	2015-07-29	2	1969-11-21	2015-07-29	35		351060	2015-09-29	2067617	2015
1037224	1	1	M	4	3	4042	1	1	2	2	1	1	1	1	2015-01-05	2	1972-02-03	2014-12-08	35		352340	2015-06-07	2023725	2015
1037225	1	1	M	1	5	4027	2	2	2	2	2	2	9	1	2015-02-19	2	1987-09-29	2014-11-26	35		355030	2015-05-07	2078015	2015
1037226	1	1	F	1	5	4046	2	2	2	2	2	2	9	1	2015-01-09	2	1968-06-24	2014-11-26	35		354340	2015-05-27	2082187	2015
1037294	1	1	M	4	1	4041	2	2	2	2	2	2	1	1	2015-01-05	2	1973-07-06	2014-11-27	35		351880	2015-05-29	2049570	2015
1037295	1	3	M	4	5	4035	2	1	2	2	2	2	1	1	2015-01-26	1	1979-05-24	2015-01-26	35		354780	2015-09-09	7113218	2015
1037296	1	1	F		5	4025	2	2	2	2	2	2	9	1	2015-01-21	2	1989-05-25	2014-11-27	35		355220	2015-05-27	2708558	2015
1037297	1	1	F	2	5	4024	2	2	2	2	2	2	9	4	2015-02-09	2	1990-07-02	2014-11-27	35		351880	2015-03-23	3323005	2015
1037298	1	1	F	2	9	4044	2	2	2	2	2	2	2		2015-02-04	2	1970-01-04	2014-11-27	35		354850	NA	2074265	2015
1037299	1	2	M	4	3	4052	2	2	1	2	2	2	2	1	2016-04-08	2	1964-01-03	2016-04-05	35		355030	2017-07-25	2057220	2016
1037365	1	1	F	4		4068	2	2	1	2	2	2	9	1	2015-01-27	2	1946-04-06	2014-12-17	35		351860	2015-07-14	2025299	2015
1037366	2	1	M	4	3	4070	2	2	1	2	2	2	9	1	2015-01-21	2	1944-11-21	2014-11-28	35		355220	2015-05-26	2708760	2015
1037367	1	1	M	1	3	4047	2	1	2	2	2	2	2	1	2015-01-21	2	1967-05-17	2014-11-28	35		350170	2015-05-27	2079194	2015
1037368	1	1	M	4	9	4027	3	2	2	2	2	2	2		2015-04-15	2	1987-04-03	2014-11-28	35		355100	NA	3279286	2015
1037396	3	1	M	1	9	4055	2	1	2	2	2	2	9	1	2015-03-10	2	1959-11-13	2014-11-29	35		355030	2015-07-30	2688689	2015
1037397	1	1	M	4	3	4057	2	2	2	2	2	2	1	1	2015-05-28	2	1957-06-05	2014-11-29	35		354100	2015-05-31	4049357	2015
1037405	1	1	M	1	3	4043	2	1	2	2	2	1	1	1	2015-01-31	2	1971-10-07	2015-04-01	35		350400	2015-09-30	2067277	2015
1037464	1	3	M	1	3	4039	1	1	2	2	1	2	2	2	2015-02-10	2	1975-03-01	2014-12-01	35		355030	2015-05-07	2752158	2015
1037465	2	1	M	1	3	4024	4	2	2	2	2	2	2	1	2015-01-05	2	1989-12-25	2014-12-03	35		354870	2015-06-10	2025353	2015
1037466	1	1	M	1	7	4045	1	2	2	2	2	2	9	1	2015-02-02	2	1969-09-14	2015-01-31	35		355030	2016-02-18	2089238	2015
1037467	3	1	M	4	10	4002	4	2	2	2	2	2	9	1	2015-01-06	2	2012-04-27	2014-12-01	35		354340	2015-06-11	2082187	2015
1037468	2	3	M		9	4044	2	2	2	2	2	1	9	1	2015-01-16	2	1970-07-10	2014-12-01	35		352300	2015-07-04	2065428	2015
1037469	2	1	M	4	9	4042	2	2	2	2	2	2	9	1	2015-04-07	2	1972-05-09	2014-12-01	35		355030	2015-06-18	2688689	2015
1037470	2	1	M	4	7	4039	2	2	2	2	2	2	1	1	2015-02-26	2	1975-11-25	2015-02-26	35		354850	2015-09-16	2040204	2015
1037471	1	1	M	9	7	4018	2	2	2	2	2	2	2	2	2015-02-13	2	1996-05-04	2014-12-01	35		355030	2015-05-04	2788047	2015
1037472	1	3	M	1	5	4025	2	2	2	2	1	2	2	2	2015-03-13	2	1989-03-22	2015-03-16	35		352050	2015-07-15	2040573	2015
1037473	1	1	M	1	3	4035	2	1	2	2	2	2	9	1	2015-03-09	2	1979-11-17	2014-12-01	35		351640	2015-05-31	5734002	2015
1037474	1	1	F			4040	2	2	2	2	2	2	2	1	2015-07-06	2	1974-06-29	2014-12-01	35		355240	2015-06-08	2072726	2015
1037548	1	1	M	1	3	4024	2	2	2	2	2	2	2	1	2015-02-03	2	1990-05-30	2014-12-02	35		355030	2015-06-28	4050207	2015
1037549	1	1	F			4031	2	2	2	2	2	2	1	1	2016-09-01	2	1985-05-19	2016-08-10	35		354850	2017-05-02	5230233	2016
1037627	1	1	F	4	5	4035	2	1	2	2	1	2	2	1	2015-01-09	1	1979-10-04	2014-12-03	35		355030	2015-06-15	6048633	2015
1037628	1	1	M	1	5	4034	2	1	2	2	1	2	1	1	2015-01-08	2	1980-07-29	2014-12-03	35		351880	2015-06-09	3338533	2015
1037629	1	1	M		3	4028	2	2	2	2	2	2	1	1	2015-03-02	2	1986-11-05	2015-03-02	35		353550	2015-09-30	2824248	2015
1037630	2	2	M	9		4058	2	2	2	2	2	2	9	1	2015-01-07	2	1956-11-15	2015-01-07	35		355220	2016-01-06	2708760	2015
1037631	2	1	M	4	9	4084	2	2	2	2	2	2	2	1	2015-01-08	2	1930-09-14	2014-12-04	35		350280	2015-06-04	2038102	2015
1037632	1	1	M	4	3	4047	2	1	2	2	2	1	2	1	2015-01-09	2	1967-07-06	2014-12-03	35		351880	2015-06-18	3011542	2015
1037633	1	1	F	2	10	4065	2	2	1	2	2	2	1	1	2015-03-18	2	1949-09-29	2014-12-03	35		352670	2015-06-19	2029464	2015
1037634	1	1	F	4	3	4062	2	2	1	2	2	2	1	1	2015-03-20	2	1951-12-25	2014-12-03	35		355030	2015-07-02	2788438	2015
1037698	2	1	M	4	9	4040	4	2	2	2	2	2	9	1	2015-08-26	2	1974-09-07	2014-12-04	35		355030	2015-06-17	2078015	2015
1037699	1	3	M	1	1	4058	2	1	2	2	2	1	9	1	2015-09-01	2	1956-08-04	2015-07-03	35		355030	2016-04-01	2788225	2015
1037700	1	1	M	1	3	4019	4	2	2	2	2	2	1	1	2015-02-04	2	1995-04-27	2014-12-05	35		354870	2015-06-22	2025353	2015
1037701	1	2	M	1	3	4054	1	1	2	2	1	1	1	1	2015-03-19	2	1961-03-06	2015-03-19	35		351350	2015-09-24	2056690	2015
1037702	1	1	M	1	5	4023	2	2	2	2	2	2	2	1	2015-01-09	2	1991-04-25	2014-12-04	35		351640	2015-07-03	5734002	2015
1037703	2	1	F	4	5	4030	2	2	2	2	2	2	9	1	2015-01-30	2	1984-08-27	2015-02-01	35		350900	2015-08-01	2085984	2015
1037704	1	1	M	2	7	4080	4	2	2	2	2	2	1	1	2015-01-21	2	1934-02-10	2015-01-14	35		354870	2015-07-16	2025353	2015
1037705	1	1	F	4	5	4044	1	2	2	2	2	2	2	1	2015-03-24	2	1970-06-30	2014-12-04	35		355220	2015-06-12	2054035	2015
1037706	2	2	F	1	9	4066	2	2	2	2	2	2	9		2015-04-24	2	1948-06-17	2014-12-04	35		355030	NA	2688689	2015
1037707	1	1	F	1	8	4043	2	2	2	2	2	2	1	1	2015-01-12	2	1971-12-28	2015-01-13	35		351300	2015-07-12	2746522	2015
1037784	1	3	M	4	3	4028	2	2	2	2	2	2	9	7	2015-01-15	2	1986-12-21	2015-01-15	35		355030	2015-06-25	2788179	2015
1037785	1	2	M	1	3	4055	1	2	2	2	1	2	2	2	2015-01-07	2	1959-10-26	2014-12-05	35		355030	2015-03-16	7136625	2015
1037786	1	1	M	4	1	4048	2	1	2	2	2	1	1	1	2015-03-09	2	1966-04-04	2014-12-05	35		352310	2015-06-15	2773236	2015
1037787	1	1	M		3	4036	1	2	2	2	2	2	2	2	2015-03-25	2	1978-10-23	2014-12-05	35		355220	2015-02-05	2054035	2015
1037788	2	3	M	1	5	4030	1	2	2	2	1	2	9	2	2015-03-04	2	1984-09-01	2014-12-05	35		355030	2015-01-05	2028840	2015
1037789	1	2	M	2	10	4045	2	1	2	2	1	2	2	1	2015-01-21	1	1969-10-21	2014-12-05	35		355030	2015-08-17	2752174	2015
1037790	2	1	M	2	9	4036	1	1	2	2	2	1	9	4	2015-01-13	2	1978-06-30	2014-12-05	35		355030	2015-01-21	2077523	2015
1037791	1	1	F	2	3	4026	2	2	2	2	2	2	9	2	2015-01-27	2	1988-04-20	2014-12-05	35		355480	2015-07-13	2088371	2015
1037804	2	3	M	1	5	4023	1	2	2	2	2	2	2	2	2015-02-27	2	1991-06-08	2015-01-06	35		355030	2015-08-05	2752123	2015
1037805	1	1	M	2	3	4030	2	2	2	2	2	2	1	2	2015-03-25	2	1984-08-11	2015-02-24	35		354850	2015-09-17	2085712	2015
1037806	1	3	M		9	4027	2	2	2	2	2	2	9	1	2015-03-20	2	1987-09-22	2014-12-06	35		355030	2015-06-07	3001466	2015
1037807	2	3	M	4	7	4031	1	2	2	1	1	2	9	2	2016-12-06	2	1985-12-06	2016-12-06	35		355030	2017-05-05	2062658	2016
1037817	1	1	M	1	7	4055	2	2	1	2	2	2	9	1	2015-02-03	2	1959-02-05	2014-12-07	35		350410	2015-06-08	2039745	2015
1037870	2	1	F	1	5	4052	2	2	2	2	2	2	9	4	2015-02-05	2	1962-05-23	2015-02-27	35		355030	2015-03-17	2077485	2015
1037871	1	3	M	4	5	4048	1	2	2	2	2	2	2	1	2015-02-26	1	1966-08-29	2014-12-08	35		355030	2015-06-08	2752131	2015
1037872	1	1	F	4	3	4014	4	2	2	2	2	2	9	1	2015-02-05	2	2000-06-02	2015-02-13	35		355030	2015-08-28	2077485	2015
1037873	2	1	F	4	5	4047	2	2	2	2	2	2	1		2015-02-11	2	1967-07-10	2014-12-08	35		351870	NA	2052423	2015
1037874	1	1	M	1	3	4036	2	1	2	2	2	2	9	2	2015-01-28	2	1977-12-21	2014-12-08	35		350600	2015-02-23	2791773	2015
1037875	1	1	M	1	5	4016	2	2	2	2	2	2	9	1	2015-07-30	2	1998-05-25	2014-12-08	35		355030	2015-06-19	2078015	2015
1037876	1	1	M	4	1	4089	2	1	2	2	2	2	9	1	2015-01-13	2	1925-05-07	2015-01-13	35		355030	2015-07-30	2787237	2015
1037932	1	1	M	4	5	4034	2	2	2	2	2	2	1	1	2015-01-16	2	1980-07-08	2015-01-16	35		355030	2015-07-15	3575462	2015
1037933	1	1	M			4054	2	2	2	2	2	2	9	1	2015-01-20	2	1960-08-07	2015-01-20	35		355220	2015-07-21	2708760	2015
1037934	3	1	F	1	3	4045	4	2	2	2	2	2	9	1	2015-02-13	2	1969-05-03	2014-12-09	35		355030	2016-01-18	2078015	2015
1037935	1	1	M	4	9	4048	2	1	2	2	1	2	1	1	2016-10-07	2	1967-11-21	2016-10-07	35		354850	2017-05-19	2074265	2016
1038008	1	1	F	4	5	4025	1	1	2	2	1	2	2	2	2015-01-22	2	1989-06-20	2015-01-22	35		353870	2015-07-22	2061759	2015
1038009	1	1	M	1	5	4030	2	2	2	2	2	2	9	1	2015-01-07	2	1984-09-18	2015-01-08	35		352360	2015-07-07	2068893	2015
1038010	1	1	F	1	3	4077	2	2	2	2	2	2	1	1	2015-01-06	2	1937-08-15	2014-12-16	35		352590	2015-06-16	2034891	2015
1038011	2	1	M	1	5	4045	2	2	2	2	2	2	2	1	2015-03-17	2	1969-05-31	2015-03-05	35		354870	2015-09-09	2025353	2015
1038012	1	2	M	2	3	4050	1	2	2	2	2	2	9	4	2015-03-26	2	1964-02-08	2014-12-10	35		355030	2014-12-18	2028840	2015
1038013	1	1	F	4	8	4042	2	2	2	2	2	2	9	1	2015-01-26	2	1972-08-19	2014-12-19	35		354910	2015-05-19	2032171	2015
1038014	2	1	M	1	5	4033	2	2	2	2	2	2	1	1	2015-08-28	2	1981-12-24	2015-02-25	35		354850	2015-08-25	2074265	2015
1038015	1	1	F	1	1	4075	2	2	1	2	2	2	9	3	2015-01-09	2	1939-06-12	2014-12-10	35		355030	2014-12-22	2080583	2015
1038016	1	6	M	1	1	4045	4	1	2	2	2	1	9	3	2015-06-11	2	1969-08-11	NA	35		354980	2014-12-04	6908233	2015
1038017	1	1	M	1		4033	1	2	2	1	2	2	2	1	2015-01-27	2	1981-06-22	2014-12-10	35		355030	2015-06-26	2688573	2015
1038018	1	3	M	9	3	4042	1	2	2	2	2	2	9	1	2015-02-04	2	1972-11-22	2014-12-12	35		350950	2015-06-12	2023350	2015
1038088	1	1	F	4	5	4041	2	2	2	2	1	1	9	2	2015-01-27	2	1973-02-04	2014-12-11	35		353440	2015-02-11	8052	2015
1038089	1	1	M	1	3	4068	2	2	2	2	2	1	1	1	2015-05-11	2	1946-08-17	2014-12-19	35		351060	2015-06-19	2067617	2015
1038090	1	1	M	1	9	4057	4	1	2	2	2	2	9	2	2015-01-16	1	1957-02-11	2014-12-11	35		355030	2015-01-10	3212130	2015
1038091	1	1	M	1		4054	2	1	2	2	2	2	2	1	2015-01-05	1	1960-11-20	2014-12-11	35		350170	2015-07-15	2079194	2015
1038092	1	1	M	1	8	4075	2	2	2	2	2	1	9	1	2015-01-28	2	1939-11-09	2014-12-11	35		350600	2015-06-16	2791773	2015
1038093	1	1	M	1	3	4050	1	2	2	2	2	2	9	1	2015-01-05	2	1964-04-30	2014-12-11	35		350610	2015-08-20	3817822	2015
1038094	1	2	M		3	4031	2	1	2	2	1	1	2	1	2015-01-08	2	1983-10-29	2014-12-11	35		352210	2015-06-29	8003033	2015
1038157	1	3	M	4	1	4054	2	1	2	2	2	1	2	1	2015-06-19	2	1960-10-20	2015-06-22	35		350400	2017-09-22	2044234	2015
1038158	1	1	M	1	8	4048	2	2	2	2	2	2	9	1	2015-02-25	2	1966-06-17	2014-10-16	35		355030	2015-06-22	2089785	2015
1038159	1	1	M	1	3	4034	2	2	2	2	2	2	2	2	2015-01-05	2	1980-05-26	2015-01-05	35		350600	2015-05-27	2791080	2015
1038160	1	1	F	1	9	4053	4	2	2	2	2	2	2	2	2015-01-05	2	1961-01-05	2014-12-12	35		355030	2015-05-11	2788241	2015
1038161	1	3	M	1	9	4020	1	2	2	2	2	2	9	2	2015-09-18	2	1993-12-15	2014-12-12	35		355030	2015-04-12	2688689	2015
1038162	1	1	M	1	5	4027	2	2	2	2	1	2	2	1	2015-04-09	2	1987-02-14	2014-12-12	35		350600	2015-06-29	2050129	2015
1038163	1	1	F	2	3	4062	2	2	2	2	2	1	1	1	2015-02-05	2	1952-06-10	2014-12-12	35		351870	2015-06-14	7070489	2015
1038164	1	1	F	1		4002	2	2	2	2	2	2	9	1	2015-01-29	2	2012-04-14	2014-12-12	35		355100	2015-06-12	6855903	2015
1038165	1	1	M	1	3	4060	2	2	2	2	2	2	9	1	2015-01-27	2	1954-02-12	2014-12-12	35		350610	2015-07-03	3817822	2015
1038185	1	1	F	4		4016	2	2	2	2	2	2	1	1	2015-01-08	2	1998-11-22	2015-01-08	35		355030	2015-07-30	2787628	2015
1038186	1	2	F	1	5	4043	2	2	2	2	2	2	1	1	2015-05-21	2	1971-09-12	2015-01-13	35		354340	2015-07-21	2064413	2015
1038196	2	1	M	9	3	4038	4	2	2	2	2	2	1	1	2015-01-13	2	1976-10-28	2014-12-14	35		355030	2015-09-09	2787660	2015
1038255	1	1	M	1	5	4025	2	2	2	2	2	2	1	1	2015-01-07	2	1989-11-26	2014-12-19	35		353980	2015-07-15	2773163	2015
1038256	2	1	F	9	9	4040	4	2	2	2	2	2	9	1	2015-02-24	2	1974-05-21	2014-12-15	35		355030	2015-06-17	2078015	2015
1038257	1	1	M	1	3	4020	2	2	2	2	1	1	9	1	2015-01-15	2	1994-03-09	2015-01-20	35		350610	2015-07-24	3817822	2015
1038258	1	1	M	2	5	4017	2	2	2	2	2	2	9	1	2015-01-21	2	1997-10-23	2015-01-09	35		351907	2015-07-09	3434141	2015
1038259	1	1	M	2	3	4042	2	2	2	2	2	2	9	1	2015-01-16	2	1972-08-06	2014-12-15	35		352310	2015-06-15	2773236	2015
1038260	1	1	F	2	5	4027	2	2	2	2	2	2	9	1	2015-01-07	2	1987-01-15	2014-12-15	35		353440	2015-05-02	8060	2015
1038261	1	1	M	1	1	4035	2	2	2	2	2	2	1	1	2015-01-19	2	1979-07-19	2015-01-19	35		350140	2015-07-19	2823934	2015
1038336	1	1	F	2	5	4021	1	2	2	2	1	2	9	7	2015-01-15	2	1993-10-30	2014-12-19	35		351040	2015-02-11	2785315	2015
1038337	1	1	M	1	3	4046	1	2	2	2	2	2	9	1	2015-01-06	2	1968-07-22	2014-12-19	35		350950	2015-10-29	2023350	2015
1038338	1	3	M	1	5	4036	2	1	2	2	2	2	1	2	2015-05-12	1	1979-02-04	2015-05-12	35		355030	2016-02-09	2027631	2015
1038339	1	1	M	4		4045	2	1	2	2	2	2	1	1	2015-03-26	1	1969-11-03	2014-12-19	35		354850	2015-06-26	2698498	2015
1038340	1	3	M	4	9	4027	2	1	2	2	2	2	9	1	2015-01-16	1	1987-09-18	2014-12-16	35		353060	2015-06-08	2084236	2015
1038341	3	1	M	4	7	4024	1	2	2	2	2	2	9	2	2015-03-10	2	1990-04-11	2014-12-16	35		355030	2015-02-15	2028840	2015
1038342	2	1	M	4	5	4040	1	2	2	2	2	2	1	1	2015-05-19	2	1975-01-16	2015-01-28	35		354340	2015-08-28	2082187	2015
1038343	2	1	M	4	3	4033	2	1	2	2	2	2	2	1	2015-01-06	2	1980-12-28	2014-12-18	35		355030	2015-06-17	2788934	2015
1038344	1	1	M		3	4032	1	2	2	2	2	2	2	4	2015-01-21	2	1982-04-12	2014-12-16	35		354340	2014-12-17	2082187	2015
1038345	1	1	M	4	5	4025	2	2	2	2	1	2	1	1	2015-01-16	2	1989-05-10	2014-12-16	35		352310	2015-06-16	2773236	2015
1038346	1	1	M	1	3	4034	2	1	2	2	1	2	2	1	2015-02-04	2	1980-09-05	2014-12-17	35		353340	2015-06-16	2058308	2015
1038347	1	1	F	1	9	4063	4	2	1	2	2	2	1	1	2015-01-13	2	1951-02-04	2014-12-16	35		354340	2015-06-16	2086948	2015
1038348	1	1	M	1	3	4014	2	2	2	2	2	2	1	1	2015-01-06	2	2000-04-07	2014-12-16	35		354990	2015-06-22	6069525	2015
1038349	1	1	F	1	5	4066	2	2	1	2	2	2	9	1	2015-01-20	2	1948-07-29	2014-12-16	35		355030	2015-08-19	2078015	2015
1038350	1	1	F	4	3	4078	2	2	2	2	2	2	1	1	2015-01-19	2	1936-01-07	2014-11-26	35		355030	2015-06-16	4050045	2015
1038351	1	1	M	5	3	4042	2	2	1	2	2	2	2	1	2015-03-04	2	1972-09-14	2014-12-17	35		355030	2015-07-03	2788195	2015
1038415	1	3	F	1	3	4040	2	2	2	2	2	2	1	1	2015-01-06	2	1974-03-17	2014-12-17	35		355030	2015-06-30	2042967	2015
1038416	1	2	M	4	3	4051	2	1	2	2	2	1	2	1	2015-01-21	2	1963-03-03	2015-01-21	35		351500	2015-12-17	2046563	2015
1038417	1	1	M			4034	2	2	2	2	2	2	1	1	2015-01-14	2	1980-02-23	2014-12-17	35		353282	2016-02-18	2063999	2015
1038418	2	2	M			4042	1	2	2	2	2	2	1	1	2015-01-26	2	1972-08-22	2015-01-20	35		350450	2015-12-21	2083604	2015
1038419	2	1	F	4		4036	2	2	2	2	2	2	9	1	2015-04-09	2	1978-11-23	2015-02-04	35		350600	2015-07-31	2791773	2015
1038420	2	1	F	1	1	4067	2	2	2	2	2	2	9	4	2015-02-05	2	1947-05-21	2015-02-05	35		355030	2015-03-02	2077485	2015
1038421	1	1	M	2	3	4058	2	2	2	2	2	1	1	1	2015-01-07	2	1956-06-22	2015-01-07	35		351500	2015-11-16	2792885	2015
1038422	1	2	M			4050	2	1	2	2	2	1	9	1	2015-01-26	2	1964-03-06	2014-12-18	35		350860	2015-06-24	2024780	2015
1038474	1	1	F	5	9	4026	2	2	2	2	2	2	9	2	2015-03-11	2	1988-04-02	2015-02-11	35		355030	2015-07-24	2788349	2015
1038475	1	1	M	4	5	4020	2	2	2	2	2	2	2	1	2015-05-14	2	1994-01-29	2014-12-18	35		351500	2015-08-17	2046598	2015
1038476	1	1	F	4	9	4055	2	2	2	2	2	2	1	1	2015-01-05	2	1959-04-21	2015-01-03	35		355030	2015-07-06	2082837	2015
1038477	1	1	M	1	9	4064	4	2	1	2	2	2	9	1	2015-01-21	2	1950-06-18	2014-12-18	35		355030	2015-06-19	2057220	2015
1038478	1	3	F	4	3	4033	2	1	2	2	1	1	2	2	2015-01-08	2	1980-12-29	2014-12-18	35		355030	2015-09-04	2042541	2015
1038479	1	1	F	4		4038	2	2	2	1	2	2	1	1	2015-01-15	2	1976-01-05	2014-12-18	35		352260	2015-06-20	2085151	2015
1038480	2	1	F	1	8	4057	4	2	2	2	2	2	9	1	2015-01-12	2	1957-05-04	2015-01-06	35		355030	2015-07-23	2028840	2015
1038481	2	1	M		1	4009	4	2	2	2	2	2	9	1	2015-08-28	2	2005-09-11	2014-12-18	35		355030	2015-07-06	2078015	2015
1038482	2	1	M	1		4067	2	2	2	2	2	2	9	1	2015-02-24	2	1947-02-05	2014-12-18	35		355620	2015-06-17	2097680	2015
1038483	2	1	F	9	9	4076	2	2	2	2	2	2	1	1	2015-02-19	2	1938-09-16	2014-12-18	35		354850	2015-08-05	2074265	2015
1038484	2	1	M	9	5	4036	2	2	2	2	2	2	9	1	2015-01-14	2	1978-12-15	2014-12-23	35		355170	2015-07-01	2085119	2015
1038485	1	3	M	4	3	4026	2	1	2	2	1	1	2	2	2015-05-13	2	1989-01-13	2015-05-13	35		355030	2015-09-26	2787709	2015
1038486	1	1	M	9	9	4019	2	2	2	2	2	2	9	1	2015-01-15	2	1995-11-13	2014-12-18	35		355030	2015-08-10	2084473	2015
1038487	1	1	M	1	5	4017	2	2	2	2	2	2	9	1	2015-01-09	2	1997-06-18	2014-12-18	35		352440	2015-06-18	2085054	2015
1038488	1	1	M	1	5	4020	2	2	2	2	2	2	2	1	2015-01-07	2	1994-08-10	2014-12-18	35		352710	2015-06-17	7323778	2015
1038489	1	1	F	4	3	4051	2	2	2	2	2	2	9	1	2015-01-19	2	1963-11-25	2014-12-18	35		355030	2015-06-25	3385264	2015
1038490	1	1	M	4	9	4015	2	2	2	2	2	2	1	1	2015-01-05	2	1999-07-16	2015-01-05	35		355100	2015-09-14	2038943	2015
1038491	1	1	M	1	5	4047	2	2	2	2	2	2	2	1	2015-01-09	2	1967-08-13	2014-12-18	35		351640	2015-06-20	5734002	2015
1038558	1	1	F	1	1	4058	4	2	2	2	2	2	1	1	2015-01-30	2	1957-01-06	2015-01-31	35		350950	2015-07-31	2079798	2015
1038559	1	1	M	4	9	4054	1	2	2	2	2	1	9	1	2015-03-06	2	1960-12-10	2015-03-02	35		354340	2015-09-14	2082187	2015
1038560	1	1	F	2	5	4047	2	2	2	2	2	2	1	1	2015-05-18	2	1967-02-17	2015-01-07	35		351060	2015-07-08	2067617	2015
1038561	1	1	M	1	7	4025	4	2	2	2	2	2	9	1	2015-01-06	2	1989-08-08	2014-12-19	35		355030	2015-06-19	2788829	2015
1038562	3	1	M	4	5	4044	2	2	2	2	2	2	1	1	2015-03-12	2	1970-01-29	2014-12-19	35		354850	2015-06-24	2074265	2015
1038563	2	1	F	9	5	4042	2	2	2	2	2	2	2	1	2015-01-15	2	1972-08-14	2014-12-19	35		355030	2016-01-05	2080818	2015
1038564	2	1	F	4	1	4039	2	2	2	2	2	2	2	1	2015-02-13	2	1975-08-21	2014-12-19	35		351880	2015-07-13	5200105	2015
1038565	1	1	M	1	3	4061	2	2	2	2	2	2	2	1	2015-01-12	2	1953-08-06	2014-12-19	35		355030	2015-07-10	2077485	2015
1038566	1	1	M	1	5	4037	2	2	2	2	2	2	2	1	2015-01-07	2	1977-02-13	2014-12-19	35		351880	2015-06-22	2040085	2015
1038567	1	1	F	1	3	4025	2	2	2	2	2	2	9	1	2015-01-19	2	1989-07-06	2015-01-08	35		352390	2015-07-14	2077191	2015
1038568	1	1	M	2	5	4055	2	2	2	2	2	2	9	1	2015-01-12	2	1959-05-09	2014-12-19	35		353440	2015-12-04	8060	2015
1038569	1	3	M	1		4044	2	2	2	2	2	2	9	1	2015-04-07	2	1970-08-21	2014-12-19	35		353130	2015-07-31	4048806	2015
1038570	1	3	M	2	3	4041	2	1	2	2	1	2	2	1	2015-01-05	2	1973-02-06	2014-12-19	35		355030	2015-08-01	2787946	2015
1038580	1	1	M	4	9	4037	2	2	2	2	2	2	1	1	2015-05-15	2	1977-10-12	2014-12-20	35		355030	2016-05-25	2787873	2015
1038581	1	2	F	1	3	4015	4	2	2	2	2	2	2	10	2015-02-12	2	1999-05-26	NA	35		355030	2016-11-25	2082829	2015
1038582	1	1	F	1	3	4011	2	2	2	2	2	2	9	1	2015-05-28	2	2003-09-08	2014-12-20	35		355030	2015-08-19	2078015	2015
1038583	1	3	M	1		4030	1	2	2	2	2	2	1	1	2015-01-02	2	1984-08-10	2015-01-02	35		355030	2015-07-29	4050029	2015
1038588	1	1	M	2	3	4042	2	2	2	2	2	2	9	1	2015-01-22	2	1972-04-08	2015-02-04	35		355030	2015-08-18	2077620	2015
1038589	1	1	M	4	5	4029	2	2	2	2	2	2	1	1	2015-01-14	2	1985-11-27	2014-12-24	35		355030	2015-06-24	3001415	2015
1038652	1	1	M	4	3	4052	2	1	2	2	2	2	1	1	2015-01-19	2	1962-10-08	2014-12-22	35		352310	2015-09-21	2773236	2015
1038653	1	2	F	1	5	4027	2	2	2	2	2	2	2	1	2015-01-08	2	1987-04-22	2014-12-22	35		352250	2015-07-14	7240805	2015
1038654	1	1	M	4	5	4026	1	2	2	1	1	2	2	1	2015-01-28	2	1988-09-01	2014-12-19	35		355220	2015-06-23	2081695	2015
1038655	1	1	M	4	3	4051	2	2	2	2	2	2	9	1	2015-06-17	2	1963-08-12	2015-01-07	35		351060	2015-07-15	2067617	2015
1038656	1	1	M	4	5	4042	2	2	2	2	2	2	1	1	2015-01-26	2	1972-05-20	2014-12-22	35		351340	2015-07-14	2024535	2015
1038657	2	1	F	1	9	4039	4	2	2	2	2	2	9	1	2015-02-25	2	1975-03-01	2014-12-22	35		350950	2015-07-21	2082128	2015
1038658	1	1	F	1		4031	2	2	2	2	2	2	9	1	2015-01-13	2	1983-06-30	2014-12-22	35		352030	2015-06-21	2081857	2015
1038659	1	1	F	4	5	4026	2	2	2	2	2	2	2	1	2015-01-19	2	1988-09-26	2014-12-22	35		352310	2015-06-22	2773236	2015
1038660	1	1	F	2	7	4054	2	2	1	2	2	2	1	1	2015-01-02	2	1960-04-18	2015-01-02	35		355030	2015-10-02	5120780	2015
1038661	1	1	M	4	1	4064	4	1	2	2	2	2	9		2015-01-09	2	1950-04-14	2014-12-22	35		355030	NA	2080583	2015
1038722	1	1	M	2		4033	2	2	2	2	2	2	2	7	2015-01-05	2	1981-10-18	2014-12-23	35		351880	2015-03-12	2040077	2015
1038723	1	1	M	9	3	4058	2	1	2	2	2	1	1	1	2015-01-09	1	1956-03-22	2014-12-23	35		355030	2015-09-22	6048633	2015
1038724	1	1	F	4	5	4024	2	2	2	2	2	2	1	1	2015-01-08	2	1990-01-13	2014-12-23	35		351880	2015-07-02	2062100	2015
1038725	1	1	M	4	9	4049	2	2	2	2	2	1	9	1	2015-08-03	2	1965-12-12	2015-03-02	35		355030	2015-11-17	3105504	2015
1038726	1	1	M	1	3	4032	2	2	2	2	2	2	9	1	2015-02-02	2	1982-07-17	2015-02-02	35		351030	2015-08-04	2070502	2015
1038727	1	1	M	4	7	4025	2	2	2	2	1	1	9	1	2015-01-02	2	1989-01-12	2014-12-24	35		355030	2015-06-29	2787253	2015
1038728	1	1	M	4	9	4043	2	1	2	2	1	1	9	3	2015-02-03	2	1971-11-25	2014-12-23	35		355030	2015-01-07	2066572	2015
1038729	1	1	M	4	5	4049	2	2	2	2	2	2	2	1	2015-01-26	2	1965-03-15	2015-01-15	35		354910	2015-08-17	2032171	2015
1038730	2	1	M	1	3	4035	1	2	2	2	2	2	9	2	2015-01-15	2	1979-08-05	2014-12-23	35		355030	2015-02-09	2078015	2015
1038731	2	1	F	1	3	4052	2	2	2	2	2	2	1	1	2015-01-08	2	1962-08-07	2014-12-23	35		352940	2015-06-20	3282368	2015
1038732	2	1	M	4	7	4066	2	2	2	2	2	2	2	4	2015-02-05	2	1948-05-09	2015-04-13	35		355030	2015-06-22	2077485	2015
1038733	1	1	F	4	5	4023	2	1	2	2	1	1	9	2	2015-05-19	2	1991-10-03	2015-05-19	35		355030	2015-09-01	2787253	2015
1038734	1	1	M	2	9	4030	2	2	2	2	2	2	2	2	2015-01-08	2	1984-07-22	2014-12-23	35		355100	2015-04-30	6855903	2015
1038735	1	1	M	1	3	4043	2	2	2	2	2	2	2	1	2015-01-06	2	1971-09-01	2014-12-23	35		351907	2015-06-25	3445313	2015
1038736	1	1	M	4	5	4050	1	2	2	2	2	2	9	1	2015-01-07	2	1964-10-18	2015-01-07	35		352710	2015-09-06	7323778	2015
1038737	1	1	M	1	1	4056	2	1	2	2	2	1	2	1	2015-01-13	2	1958-01-20	2014-12-23	35		353030	2015-06-26	2716151	2015
1038738	1	1	M	1	3	4021	2	2	2	2	2	2	9	1	2015-01-08	2	1993-10-13	2014-12-23	35		354890	2015-06-17	2071967	2015
1038739	1	1	M	1	7	4020	2	2	2	2	2	2	2	1	2015-01-06	2	1994-03-19	2014-12-23	35		354990	2015-06-29	6069525	2015
1038740	1	1	F	2	5	4030	2	2	2	2	2	2	2	1	2015-01-13	2	1984-01-13	2014-12-23	35		355030	2015-06-23	2788284	2015
1038741	1	1	F	1	8	4048	2	2	1	2	2	2	9	1	2015-01-15	2	1966-06-18	2015-01-15	35		355030	2015-07-14	2789248	2015
1038742	1	1	M	1	3	4057	2	2	1	2	2	2	1	1	2015-01-02	2	1957-03-27	2015-01-02	35		355030	2015-07-08	4050002	2015
1038743	1	3	F	4	5	4021	4	2	2	2	2	2	1	1	2015-01-26	2	1993-04-29	2014-12-23	35		350950	2015-06-26	2696177	2015
1038764	1	3	M	4	5	4040	2	1	2	2	2	1	2	2	2015-09-01	2	1974-09-27	2015-09-01	35		355030	2016-02-12	2787571	2015
1038765	1	1	M	4	1	4033	2	1	2	2	1	2	9	1	2015-01-15	1	1981-05-05	2014-12-24	35		355030	2015-06-23	2068915	2015
1038766	2	1	F	1	5	4069	2	2	2	2	2	2	2	4	2015-01-16	2	1945-07-14	2015-01-16	35		354980	2015-01-25	6908233	2015
1038767	2	1	M	1	3	4054	2	2	2	2	2	2	9	1	2015-01-28	2	1959-12-25	2014-12-24	35		350600	2015-07-13	2791773	2015
1038768	1	1	M	3	5	4077	4	2	1	2	2	2	9	4	2015-07-20	2	1937-11-08	2014-12-23	35		355030	2015-01-14	2058502	2015
1038769	1	1	M	4		4038	2	2	2	2	2	2	9	2	2015-01-06	2	1976-06-22	2014-12-24	35		355030	2015-03-24	2688689	2015
1038770	1	1	M		7	4034	2	1	1	2	2	2	2	1	2015-01-12	2	1980-11-18	2014-12-24	35		355030	2015-06-19	2787091	2015
1038771	1	1	M	1		4043	4	2	2	2	2	2	9		2015-01-14	2	1971-04-23	2014-12-24	35		355140	NA	8015627	2015
1038779	1	1	M	1	5	4045	1	2	2	2	2	2	9	4	2015-01-19	2	1969-11-12	2014-12-25	35		355030	2015-02-01	2028840	2015
1038780	1	1	F	1	3	4020	2	2	2	2	2	2	2	2	2015-03-20	2	1994-07-15	2015-03-20	35		354850	2015-04-28	2053543	2015
1038781	1	1	M	1		4082		2	2	2	2	1	9		2015-01-29	2	1932-05-01	2015-01-03	35		351310	NA	2040913	2015
1038799	1	1	F	4	5	4026	2	2	2	2	2	2	1	1	2015-01-12	2	1988-02-14	2014-12-27	35		351907	2015-06-27	3615340	2015
1038800	1	2	F	2	3	4047	2	2	2	2	2	2	9	1	2015-01-13	2	1967-06-10	2014-12-26	35		355030	2015-07-17	2089785	2015
1038801	1	1	F	1	3	4049	1	1	2	2	2	1	2	4	2015-01-04	2	1965-02-07	2014-12-28	35		352590	2015-09-05	2786435	2015
1038802	1	3	M	4	3	4027	2	2	2	2	2	2	9	2	2015-01-28	2	1987-08-18	2014-12-23	35		355030	2015-03-15	2788225	2015
1038803	1	1	M	4	3	4036	2	2	2	2	2	2	1	1	2015-01-26	2	1978-04-04	2015-01-26	35		350950	2015-07-25	3008339	2015
1038804	3	1	F	1	5	4041	2	2	2	2	2	2	1	1	2015-01-02	2	1973-10-15	2014-12-26	35		355030	2015-09-29	2787768	2015
1038805	2	1	F	4	1	4024	2	2	2	2	2	2	9	1	2015-01-07	2	1990-08-04	2015-01-07	35		351907	2015-08-03	2087731	2015
1038806	1	1	M	4	5	4016	2	2	2	2	2	2	1	1	2015-01-26	2	1998-05-30	2014-12-26	35		354990	2015-06-23	6069525	2015
1038807	1	1	F	4	3	4059	2	1	2	2	2	2	1	1	2015-01-12	2	1955-04-05	2015-01-09	35		355030	2015-07-28	2027046	2015
1038808	1	1	M	1	3	4039	2	1	2	2	2	2	1	1	2015-01-05	2	1975-06-27	2015-01-05	35		355030	2015-07-13	2787709	2015
1038809	1	1	M	1	9	4042	2	2	2	2	2	2	1	1	2015-01-05	2	1972-05-11	2014-12-26	35		355030	2016-01-20	2688689	2015
1038810	1	2	M	4	5	4027	2	1	2	2	2	2	9	1	2015-01-12	2	1987-03-21	2014-12-26	35		352940	2015-09-18	3282368	2015
1038811	1	3	M	1	5	4023	2	2	2	2	2	2	9	1	2016-02-16	2	1993-01-28	2016-02-11	35		355030	2017-01-17	2057220	2016
1038820	1	1	M	1	3	4068	2	2	2	2	2	2	1	1	2015-02-13	2	1946-12-21	2015-02-13	35		351340	2015-08-31	2024535	2015
1038821	2	1	M	4	5	4028	4	2	2	2	2	2	2	1	2015-01-13	2	1986-04-22	2015-01-13	35		355100	2015-08-03	2035286	2015
1038822	1	2	M	4	5	4037	2	2	2	2	2	2	2	3	2015-01-21	2	1977-08-16	NA	35		354340	2014-12-27	2082187	2015
1038823	1	1	M	2	9	4022	2	2	2	2	2	2	9	1	2015-01-05	2	1992-01-19	2014-12-27	35		355030	2015-08-03	2077485	2015
1038831	1	1	M	4	5	4047	2	2	2	2	2	2	1	1	2015-01-26	2	1967-05-03	2014-12-28	35		355030	2016-06-27	6592848	2015
1038832	2	1	M	9	9	4060	2	1	1	1	2	2	9	2	2015-01-07	2	1954-04-28	2015-01-07	35		355030	2015-04-11	3039420	2015
1038833	2	1	M	1	5	4067	2	2	2	2	2	2	1	1	2015-01-09	2	1947-03-01	2015-01-09	35		355650	2015-07-30	2057905	2015
1038834	1	1	M	4	1	4054	2	1	2	2	2	2	2	3	2015-01-02	2	1960-05-12	2014-12-28	35		355030	2015-03-17	2788489	2015
1038835	1	1	M	1	9	4064	2	1	2	2	2	2	9	2	2015-01-08	2	1950-12-07	2014-12-28	35		355030	2015-04-05	2078015	2015
1038836	1	1	M	1	1	4070	2	2	2	2	2	2	2	1	2015-02-05	2	1944-04-18	2015-02-05	35		350680	2015-09-04	2790289	2015
1038837	1	1	F	2	1	4037	1	1	2	2	1	2	9	1	2015-01-21	2	1977-08-31	2015-01-17	35		355030	2015-07-22	2752123	2015
1038868	1	1	M		5	4057	2	1	2	2	2	1	1	1	2015-01-23	2	1957-05-05	2014-12-29	35		351880	2015-06-30	3338533	2015
1038869	1	3	M	2	3	4047	1	1	2	2	1	2	9	4	2015-01-07	1	1967-08-14	2014-12-29	35		355030	2015-01-20	2028840	2015
1038870	2	1	M	4	3	4021	2	1	2	2	1	2	9	1	2015-01-21	2	1993-12-23	2014-12-29	35		355220	2015-06-11	2082101	2015
1038871	2	1	M	1	5	4029	2	2	2	2	2	2	1	1	2015-01-07	2	1985-09-23	2014-12-30	35		350750	2015-10-01	2748223	2015
1038872	2	1	F	1	1	4051	2	2	2	1	2	2	2	1	2015-01-05	2	1963-08-31	2015-01-05	35		353440	2015-09-15	8230	2015
1038873	2	1	M	2	3	4042	2	1	2	2	2	2	1	1	2015-01-06	2	1972-06-27	2014-12-29	35		355030	2015-07-15	2787717	2015
1038874	1	1	M	1	3	4064	2	2	1	2	2	2	9	4	2015-01-15	2	1950-06-08	2015-01-09	35		355030	2015-03-16	2078015	2015
1038875	1	6	F			NA	4	2	2	2	2	2	9	3	2015-03-31	2	NA	NA	35		355030	2014-12-29	2077450	2015
1038876	1	1	M	4	5	4031	2	2	2	2	2	2	1	1	2015-01-05	2	1983-05-29	2015-01-05	35		351870	2015-07-10	2055031	2015
1038877	1	1	F	9	5	4018	2	2	2	2	2	2	9	1	2015-01-21	2	1996-12-13	2014-12-29	35		351880	2015-06-29	2065444	2015
1038878	1	1	F	4	5	4033	2	2	2	2	2	1	1	1	2015-02-13	2	1981-03-07	2014-12-29	35		351880	2015-06-29	3226921	2015
1038879	1	1	M	1	5	4040	2	2	2	2	2	2	1	1	2015-02-09	2	1975-02-11	2015-02-26	35		351880	2015-12-15	2718804	2015
1038880	1	1	F	2	5	4039	2	2	2	2	2	2	9	1	2015-01-16	2	1975-12-16	2014-12-29	35		352310	2015-06-29	2773236	2015
1038881	1	1	F	2	3	4045	2	2	2	2	2	2	1	1	2015-01-05	2	1969-01-26	2014-12-29	35		354100	2015-09-18	4049292	2015
1038882	1	1	M	1	3	4063	2	2	2	2	2	2	2	1	2015-01-06	2	1951-02-21	2015-01-06	35		355400	2015-07-05	6517684	2015
1038883	1	2	M	4	9	4053	2	1	2	2	2	1	2	1	2015-01-12	2	1961-12-26	2015-01-13	35		355030	2015-07-17	2788403	2015
1038884	1	3	M			4041	2	2	2	2	2	1	1	1	2015-01-02	2	1973-09-02	2015-01-02	35		355030	2015-07-22	6149731	2015
1038923	1	3	M	4	3	4038	1	2	2	2	2	2	2	2	2015-01-06	1	1976-04-14	2014-12-30	35		355030	2015-02-16	2688689	2015
1038924	1	1	M	4	3	4035	4	1	2	2	1	2	9	1	2015-01-02	1	1979-11-14	2014-12-30	35		355030	2015-06-28	2080788	2015
1038925	1	1	M	2	5	4059	2	2	2	2	2	1	9	1	2015-01-21	2	1955-12-25	2014-12-30	35		351880	2015-06-30	2065444	2015
1038926	1	1	M	4	5	4022	2	2	2	2	2	2	1	1	2015-01-05	2	1992-02-24	2014-12-30	35		352100	2015-06-30	8016496	2015
1038927	1	1	M	1	5	4050	2	2	2	2	2	1	1	1	2015-05-18	2	1964-02-26	2015-01-07	35		351060	2015-07-08	2067617	2015
1038928	1	1	F	1	5	4031	2	2	2	2	2	2	9	1	2015-01-27	2	1983-02-28	2014-12-30	35		355030	2015-07-02	2028840	2015
1038929	2	1	M	4	3	4033	1	2	2	2	2	2	1	1	2015-04-29	2	1981-12-14	2014-12-30	35		353490	2015-07-03	8015457	2015
1038930	1	1	M	4		4044	1	2	2	2	2	2	2	4	2015-01-06	1	1970-02-05	2014-12-30	35		355030	2015-01-16	2688689	2015
1038931	1	1	M			4046	2	1	2	2	1	1	1	1	2015-01-06	1	1968-08-28	2014-12-30	35		350950	2015-07-02	6053858	2015
1038932	3	1	M	2	5	4050	1	2	2	2	2	2	9	4	2015-01-05	2	1964-09-18	2014-12-30	35		355030	2015-02-13	2028840	2015
1038933	2	1	F	4	9	4025	2	2	2	2	2	2	2	1	2015-01-16	2	1989-03-27	2014-12-30	35		355030	2015-07-24	2688689	2015
1038934	2	1	M	9	8	4041	2	2	2	2	2	2	9	1	2015-01-05	2	1973-04-17	2015-01-01	35		355030	2015-08-06	2788195	2015
1038935	2	1	F	4	5	4018	2	2	2	2	2	2	9	1	2015-01-05	2	1996-05-02	2015-01-05	35		354260	2015-07-27	2072688	2015
1038936	1	1	F	1	3	4059	2	2	2	2	2	2	9	4	2015-04-03	2	1955-02-14	2015-01-26	35		353060	2015-04-03	6448283	2015
1038937	1	1	M	1	1	4042	2	2	2	2	2	2	1	1	2015-01-06	2	1972-09-04	2015-01-06	35		350030	2015-07-23	2065002	2015
1038938	1	1	M	1	3	4063	2	2	2	2	2	2	9	1	2015-01-28	2	1951-07-08	2014-12-30	35		350600	2015-07-03	2791773	2015
1038939	1	1	M	2	5	4025	2	2	1	2	2	2	2	1	2015-01-06	2	1989-06-11	2014-12-30	35		351880	2015-07-22	2082861	2015
1038940	1	1	F	1	5	4024	2	2	2	2	2	2	1	1	2015-01-05	2	1990-07-28	2014-12-30	35		353870	2015-06-30	2032449	2015
1038941	1	1	M	4	5	4036	2	2	2	2	2	2	1	1	2015-01-08	2	1978-05-04	2014-12-30	35		354870	2015-11-26	2045370	2015
1038942	1	1	M	4	5	4053	2	1	2	2	2	2	1	1	2015-01-05	2	1961-11-18	2015-01-02	35		355030	2015-09-30	2066092	2015
1038943	1	1	F	2	3	4067	4	1	2	2	2	2	9	1	2015-01-15	2	1947-08-28	2014-12-30	35		355030	2015-07-03	2064855	2015
1038944	1	2	M		3	4061	2	2	1	2	1	1	1	1	2015-01-03	2	1953-06-13	2014-12-30	35		351870	2015-09-04	7544529	2015
1038945	1	2	M	9	9	4034	2	2	2	1	2	2	2	1	2015-01-10	2	1980-07-01	2014-12-31	35		351870	2015-07-15	7544529	2015
1038946	1	3	M	1	1	4033	1	2	2	2	2	2	1	1	2015-01-19	2	1981-03-06	2014-12-30	35		354340	2015-07-31	2082187	2015
1038947	1	1	M	1	3	4024	2	2	2	2	1	2	9		2015-01-02	2	1990-11-27	2014-12-30	35		355030	NA	4049934	2015
1038948	1	1	M	2		4031	2	2	2	2	2	2	9	1	2015-01-14	2	1983-10-25	2014-12-30	35		355140	2015-07-01	8015627	2015
1038949	1	1	M	4	3	4033	2	1	2	2	1	1	1	1	2015-01-05	2	1981-03-25	2014-12-30	35		351600	2015-06-30	3779025	2015
1038950	1	1	M	1	3	4048	2	2	2	2	2	2	1	1	2015-02-12	2	1966-11-14	2015-02-12	35		354340	2015-08-12	2040476	2015
1038951	1	1	F	1	9	4060	2	2	2	2	2	2	9	1	2015-01-15	2	1954-04-03	2014-12-30	35		355030	2015-06-30	3001466	2015
1038952	1	2	M	1	3	4038	2	2	2	2	2	2	1	1	2015-05-20	2	1976-12-11	2014-12-30	35		350470	2015-06-27	2790114	2015
1038958	3	1	M	4	5	4046	2	1	2	2	2	2	1	1	2015-01-21	2	1968-12-19	2014-12-31	35		352250	2015-07-01	4048474	2015
1038959	1	1	M	1	3	4027	2	2	2	2	2	2	2	1	2015-01-05	2	1987-11-11	2015-01-01	35		351700	2015-06-30	8016399	2015
1038960	2	3	F	1		4016	2	2	2	2	2	2	2	2	2015-10-17	2	1999-02-07	2015-09-17	35		352270	2016-01-05	2747073	2015
1038961	2	1	M	4		4020	2	2	2	2	2	2	2	2	2015-01-05	2	1994-02-02	2014-12-31	35		355030	2015-09-16	6592848	2015
1038962	1	1	M	1	3	4070	2	2	2	2	2	2	9	4	2015-01-05	2	1944-04-20	2014-12-31	35		354340	2015-01-10	2082187	2015
1038963	1	1	M	1		4029	2	2	2	2	2	2	1	1	2015-01-03	2	1985-11-25	2014-12-31	35		354100	2015-07-03	3388905	2015
1038964	1	1	M	1	3	4023	2	2	2	2	2	2	9	1	2015-01-09	2	1991-12-02	2014-12-31	35		354580	2015-07-29	2039605	2015
1038965	1	1	F	2	3	4055	2	2	2	2	2	2	1	1	2015-01-14	2	1959-08-26	2014-12-31	35		354990	2015-07-15	6069525	2015
1038966	1	1	M	4	1	4035	2	2	2	2	1	2	9	1	2015-01-02	2	1979-11-30	2014-12-31	35		355030	2015-07-03	2077450	2015
1038967	1	1	M	2	5	4031	2	2	2	2	2	2	1	1	2015-01-12	2	1983-09-25	2015-01-13	35		355070	2015-06-26	2765837	2015
1038968	1	1	M	4	9	4026	2	2	2	2	2	2	1	1	2015-01-06	2	1988-04-09	2015-01-06	35		355100	2015-09-17	6855903	2015
1038969	1	1	M	4	1	4079	2	2	2	2	2	2	1	1	2015-01-08	2	1935-08-26	2015-01-01	35		350750	2015-07-13	2748223	2015
1038970	1	1	F	1	1	4053	2	2	2	1	2	2	9	1	2015-01-09	2	1961-06-12	2015-01-09	35		355470	2015-09-08	2790319	2015
1038971	1	2	M	2	3	4060	2	1	2	2	1	2	2	1	2015-01-07	2	1954-07-15	2015-01-06	35		354850	2015-07-14	2064480	2015
1038972	1	2	M	2	1	4045	2	2	2	2	2	1	1	1	2015-01-21	2	1969-11-14	2015-01-21	35		354340	2015-07-21	2040476	2015
1039040	1	3	M	4	9	4042	2	1	2	2	2	2	1	2	2015-05-21	2	1972-09-07	2015-06-18	25		250060	2015-09-05	2612542	2015	1
1039097	1	2	F	4	5	4036	2	2	2	2	2	2	2	1	2015-03-03	9	1978-05-08	2014-12-12	25		250750	2015-03-25	2399717	2015	9
1039120	1	1	M	4	1	4035	3	9	1	2	2	2		1	2017-03-03	2	1978-12-30	2017-02-24	24		240810	NA	2409216	2017	2
1039127	1	2	F	4		4042	4	2	2	2	2	2		1	2015-02-03		1972-06-30	2014-11-10	27		270650	2015-05-15	2008327	2015
1039139	1	3	M	4	6	4044	1	2	2	2	2	2	1	7	2017-03-08	2	1972-10-11	2017-03-08	33		330455	2017-07-28	2280744	2017	2
1039140	1	3	M	1	6	4042	1	2	2	2	2	2	9	10	2015-02-27	2	1972-10-11	2015-02-26	33	33	330455	2015-05-18	2269988	2015	2
1039142	1	3	F	4	6	4022	2	2	2	2	2	2	9	1	2015-05-04	2	1991-03-23	2015-01-07	33	33	330455	2015-05-04	2273349	2015	2
1039158	2	3	F	4	3	4043	1	2	2	2	2	2		2	2015-02-13	9	1971-06-01	2015-02-24	26		261160	NA	981	2015	9
1039185	1	1	M	1	9	4038	2	2	2	2	1	9		1	2015-01-07	2	1976-03-24	NA	42		420540	2015-07-08	19305	2015	2
1039258	1	5	F	2		4043	1							5	2015-01-21		1971-05-20	NA	26		261640	2015-08-31	5308240	2015
1039267	1	3	M	4	3	4049	2	1	2	9	9	2	1	2	2016-11-07	1	1965-10-01	2016-09-21	33		330455	NA	2269937	2016	9
1039281	1	3	M	4		4051	2	1	2	2	2	1	1	7	2015-11-04	2	1963-03-09	2015-11-04	23		230440	2016-01-14	2415607	2015	2
1039285	1	3	F	4	9	4027	4	2	2	2	1	1		2	2015-05-05	1	1987-07-16	2015-05-05	43		431560	2015-07-10	2818388	2015	2
1039376	1	3	M	9	9	4046	2	9	9	9	1	2	1	10	2015-07-01	2	1967-05-27	NA	33		330455	2015-07-06	2277328	2015	2
1039383	1	5	F	2	6	4032	4	2	2	2	2	2	2	5	2015-02-02	2	1982-04-27	2014-09-21	51		510267	2015-11-03	6927041	2015	1
1039414	1	3	M	9	9	4029	4	2	2	2	2	2		2	2016-05-30	2	1984-10-12	2016-05-25	50		500270	NA	383	2016	9
1039429	2	1	M	1	4	4053	4						1	1	2015-08-18		1960-11-16	2014-11-18	52		521520	2016-03-14	2382245	2015
1039448	2	2	M	4	3	4022	4	9	9	9	9	9		5	2015-01-05	9	1991-12-07	2014-08-25	33		330455	2015-01-05	2295067	2015	9
1039461	1	3	F	2	9	4043	2	2	2	2	2	2	2	2	2015-08-18	2	1970-07-01	2015-08-18	33	33	330455	2015-09-18	2280744	2015	9
1039482	1	3	M	4		4040	2	1	2	2	2	2	2	1	2015-02-02	1	1973-12-25	2015-02-04	28		280170	2015-08-02	2421003	2015	2
1039483	1	1	M	4	1	4044	2	2	2	2	2	2	1	2	2015-01-19	2	1970-02-27	2015-01-19	15		150240	2015-07-22	3329593	2015	2
1039487	2	2	M	4	6	4039	1	2	2	2	2	2		1	2015-03-03		1975-07-22	2015-01-16	26		261110	2015-09-15	6231209	2015
1039504	1	3	M	4		4042	2	2	1	2	2	2		1	2015-06-19	9	1972-08-16	2015-03-09	15		150820	2015-08-13	2619768	2015	9
1039509	1	3	M	4	0	4064	2	1					1	1	2015-03-31	9	1949-09-27	2015-04-01	26		261160	2015-09-15	20648	2015	9
1039524	1	3	M	2	3	4050	2	1	2	2	2	2	1	4	2015-05-19	2	1964-04-19	2015-05-19	42		420880	2015-06-18	2610329	2015	2
1039528	1	3	M	4	5	4041	4	1	2	2	2	1		1	2015-04-08	2	1972-12-23	2015-04-08	23		230590	2015-10-08	2480204	2015	9
1039530	1	3	M	4	4	4034	3							5	2015-01-29	2	1980-03-28	2015-01-29	24		240810	2015-02-19	4013484	2015	2
1039531	1	3	M	4	3	4034	2	1	2	2	2	1		5	2015-07-21	2	1980-03-28	2015-07-21	24		240810	2015-08-17	4013484	2015	9
1039532	1	3	M	4	3	4034	2	1	2	2	2	1		5	2015-12-31	2	1980-03-28	2015-12-31	24		240810	2016-01-28	4013484	2015	1
1039533	1	3	M	1	3	4034	2	1	2	2	2	1		5	2016-05-11	2	1980-03-28	2016-05-11	24		240810	2016-06-29	4013484	2016	2
1039534	1	3	M	4	1	4034	2	1	1	2	1	1		5	2017-01-07	2	1980-03-28	2017-01-08	24		240810	2017-03-29	4013484	2017	2
1039535	1	3	M	4	3	4034	2	1	9	9	9	1		5	2017-07-22	2	1980-03-28	2017-07-23	24		240810	2017-07-26	4013484	2017	9
1039536	1	5	M	4	2	4034	4	1	2	2	1	1	1	5	2017-10-12	2	1980-03-28	2017-10-05	24		240810	2018-04-03	4013484	2017	1
1039554	1	3	M	1		4041	1	2	2	2	1	1	1	5	2015-07-24	1	1973-05-16	2015-07-24	43		430060	2015-11-24	2231506	2015	2
1039589	1	3	M	2	1	4025	2	2	2	2	1	1		2	2015-09-08	2	1989-05-05	2015-08-26	43		431680	2016-02-10	2255529	2015	2
1039597	2	5	F	1	6	4033	1	2	2	2	2	2		5	2015-05-05	2	1981-01-23	2015-05-05	42	42	420540	2015-07-17	2664879	2015	9
1039615	1	3	M	4	4	4046	2	2	2	2	2	2		1	2015-04-10	2	1968-06-15	2015-04-10	43		430460	2015-10-21	3874281	2015	1
1039622	2	3	F	4	3	4023	1	2	2	2	2	2	1	2	2015-10-07	2	1991-02-22	2015-10-07	52		521190	2016-01-23	2536315	2015	2
1039624	1	3	F	9	9	4035	1	9	9	9	9	9		3	2015-06-20	2	1979-01-26	2015-06-15	33	33	330455	2015-06-20	2296306	2015	9
1039632	1	3	F	4	3	4025	4	1	2	9	1	1	1	2	2017-08-26	2	1989-05-20	2017-08-23	23	23	230765	2017-08-26	2806215	2017	2
1039660	1	1	M	1	3	4044	2	1	2	2	2	1	2	2	2015-01-20	1	1969-12-06	2015-01-20	42		420540	2015-04-04	2692120	2015	2
1039665	1	3	M	2	3	4019	4	2	2	2	1	1	2	2	2015-05-21	2	1995-04-01	2015-05-21	33		330455	2015-05-21	6664075	2015	2
1039673	1	1	M	4	5	4020	2	2	2	2	2	2	2	1	2015-01-16	2	1994-01-17	2014-12-18	13		130260	2015-06-18	7212186	2015	2
1039690	1	3	M	4	4	4024	2	2	2	2			2	2	2015-04-22		1990-06-25	2015-04-22	13		130260	2015-09-30	2011743	2015
1039693	3	1	M	2	2	4035	1	1	2	2	2	2	2	2	2015-01-06	2	1979-01-18	2014-12-22	33		330285	2015-07-20	2696711	2015	9
1039697	1	3	M	4	6	4035	2	2	2	2	2	2	2	2	2015-08-07	2	1979-04-20	2015-08-07	33	33	330455	2016-02-15	2277328	2015	2
1039707	1	1	F	4	6	4042	2	2	1	2	2	2	1	1	2015-01-06	2	1972-06-16	2015-01-08	41		411490	2015-08-03	2773961	2015	2
1039711	1	1	F	4	0	4046	4	2	2	2	2	1		1	2015-01-06	2	1968-05-08	2015-01-06	26		261110	2015-12-02	2429896	2015	2
1039718	1	1	F	4	3	4048	2	2	1	2	2	2	2	5	2016-05-24	2	1965-07-16	2016-05-22	24		240810	NA	4013484	2016	2
1039755	1	3	F	4	3	4034	2	2	2	2	1	2	2	1	2015-01-09	2	1980-04-16	2014-11-24	23		230440	2015-07-22	2529084	2015	2
1039756	1	1	F	1	0	4049	1	2	2	2	2	2	1	5	2015-04-27	2	1965-01-13	2015-04-17	26		261190	2015-07-17	3980138	2015	9
1039761	1	3	F	4	0	4057	2	2	2	2	2	2	2	1	2017-02-07	2	1957-04-25	2014-12-10	28		280030	2017-02-07	2186	2017	2
1039769	2	1	F	4	6	4025	2	2	2	2	2	2	2	2	2015-02-16	2	1989-09-13	2014-12-05	23		230440	2015-05-30	2561417	2015	9
1039790	1	1	F	4	9	4055	2	2	2	2	2	2	2	1	2015-02-06	2	1959-04-19	2014-09-25	23		230440	2015-05-15	2561417	2015	2
1039800	1	1	M	2	6	4042	1	2	2	2	9	2	2	1	2015-02-23	9	1971-12-25	2014-11-19	33		330455	2015-05-19	2295415	2015	9
1039810	2	3	F	4	5	4035	2	1	2	2	1	1	2	1	2015-03-30	2	1979-01-17	2015-03-30	33		330240	2016-03-07	2276534	2015	2
1039831	3	3	F	2	4	4039	1	2	2	1	2	1	1	2	2015-03-04	2	1975-05-25	2015-03-04	43		431490	2015-08-18	6924441	2015	2
1039834	3	1	F	4	9	4028	2	2	2	2	2	2	2	5	2017-06-20	2	1985-09-21	2017-06-20	26		261070	2017-06-20	6431569	2017	2
1039840	1	3	M	4	1	4032	2	9	9	9	9	9	2	1	2015-07-22	2	1981-06-10	2015-07-22	26		260790	2016-03-11	2432854	2015	2
1039864	1	3	M	2	9	4054	2	1	2	2				3	2015-03-06		1959-09-24	2015-03-07	33		330010	2015-05-13	6559565	2015
1039873	1	1	M	2	2	4049	2	2	1	2	2	2		5	2016-02-01	2	1965-05-26	2015-12-21	33		330455	2016-03-09	2269937	2016	9
1039875	2	3	M	2	2	4050	2	1	2	2	1	1	1	2	2015-02-25	2	1964-08-11	2015-02-24	33		330455	2015-04-03	6514022	2015	2
1039877	1	3	M	1	6	4041	1	1	9	9	9	9		1	2015-04-11	1	1973-06-18	2015-04-10	41	41	410690	2015-05-22	15415	2015	2
1039880	1	2	M	2		4059	4	2	2	2	2	2	1	7	2016-01-11	2	1954-09-30	2015-04-17	26		260140	2016-04-18	2499770	2016	2
1039897	2	3	F	1	9	4032	1	2	2	2	2	2		2	2015-07-21	2	1981-03-19	2015-06-10	43		432110	2016-06-06	2226170	2015	1
1039898	1	1	M	1	1	4037	1	2	2	2	1	2	2	8	2015-01-27	2	1977-12-12	2015-01-27	43		431340	NA	2230933	2015	2
1039904	1	3	M	2	3	4039	2	9	9	9	9	9	2	2	2015-03-12	9	1974-11-02	2014-11-12	33		330320	2015-12-10	2290626	2015	9
1039907	3	2	F	4	6	4039	2	2	2	2	9	9		1	2015-07-27	2	1974-04-15	2014-04-11	33	33	330455	2015-12-05	2280272	2015	2
1039923	1	2	M	4	1	4025	2	2	2	2	2	2	2	1	2015-01-19	2	1989-07-20	2014-12-23	21		211130	2015-06-23	279	2015	2
1039926	1	3	M	4	3	4024	4	2	2	2	2	2	2	1	2016-10-10	1	1990-07-11	2016-10-18	28		280480	2017-04-28	5129753	2016	2
1039928	1	3	M	9	4	4032	2	9	9	9	1	1	2	2	2015-05-20	9	1981-08-15	2014-07-09	33		330170	2015-06-26	2277603	2015	9
1039943	1	5	F	1	5	4035	4	2	2	2	2	2		5	2015-01-01	2	1979-08-03	2015-01-01	42	42	420540	2015-01-08	2664879	2015	2
1039947	2	3	M	1	3	4020	1	2	2	2	2	1		8	2017-10-26	2	1994-07-13	2017-10-26	41	41	411320	2017-11-30	17663	2017	1
1039959	1	3	M	2	9	4050	1	2	2	1	1	2	9	2	2015-03-18	2	1964-09-22	2015-03-05	33	33	330455	2015-05-10	2273209	2015	2
1039972	1	3	M	4	9	4041	4	2	2	2	2	1	2	2	2015-09-04	2	1972-09-09	2015-09-04	23		230440	2015-11-04	5974976	2015	2
1039978	1	5	M	4	2	4041	2	1	2	1	9	9		2	2015-01-13		1973-02-26	2015-01-13	33	33	330330	2015-01-19	12769	2015
1039999	1	3	M	1	5	4026	1	2	2	2	1	2		2	2015-02-24	2	1988-03-06	2015-02-19	43		431560	2015-09-04	2818388	2015	2
1040003	1	3	F	2		4051	2	2	1	2	2	2	1	1	2015-04-09	2	1962-11-13	2015-04-09	52		522045	2015-12-10	2769018	2015	2
1040012	1	3	F	4	9	4041	1	2	2	2	1	2	2	2	2015-06-03	2	1973-07-15	2015-06-03	23		230440	2015-09-30	2561417	2015	2
1040015	1	3	M	2	1	4020	4	2	2	2	2	2	2	2	2015-06-09	2	1994-06-27	2015-06-09	33		330490	2015-11-27	2291533	2015	9
1040022	1	1	M	1	5	4019	2	2	2	2	2	2	1	1	2015-03-23	2	1995-02-24	2015-03-20	50		500270	2015-11-29	383	2015	9
1040031	1	2	M	1	4	4072	4	2	2	2	2	2	2	1	2015-01-23	2	1942-05-21	2014-12-11	28		280030	2015-07-24	2186	2015	2
1040068	2	1	M	4	6	4028	2	2	2	2	2	2	2	2	2017-11-08	2	1986-01-25	2017-11-08	51		510250	2017-12-05	2394812	2017	2
1040106	1	1	M	4	3	4027	2	2	2	2	2	2	2	1	2017-06-14		1986-05-28	2017-06-09	21		210210	2017-12-01	2309815	2017
1040118	1	1	F	1	6	4033	2	9	9	9	9	9		2	2015-01-15	9	1981-06-21	2014-12-08	33		330455	2015-01-27	2269937	2015	2
1040120	1	3	F	4	1	4032	4				2	1	1	2	2015-01-29	2	1982-05-17	2015-01-29	50		500270	2015-07-16	9725	2015	9
1040135	2	3	F	1	9	4037	1	1	2	1	1	1	2	2	2015-01-08	2	1977-11-04	2015-01-08	43		430920	2015-08-07	2707772	2015	9
1040136	2	1	F	2	6	4027	2	2	2	2	2	2		5	2015-03-02	2	1987-01-29	2014-11-29	27		270800	2015-08-30	7317808	2015	9
1040163	1	5	M	1	3	4043	1	1	2	1	1	1		5	2017-12-02	2	1970-11-06	2017-12-03	42		420540	2017-12-03	2664879	2017	2
1040196	1	2	M	9	2	4036	2	1	2	2	9	9			2015-03-25	9	1977-09-20	2015-01-16	33		330455	NA	2273209	2015	9
1040197	1	2	M	9	9	4036	2	2	2	1	1	2	9	2	2015-04-01	1	1977-09-20	2015-03-24	33		330455	2015-04-14	2273209	2015	2
1040205	1	3	F	4	2	4020	1	2	2	2	2	2	2	1	2015-01-05	2	1994-07-24	2014-12-22	13		130260	2015-07-24	2014750	2015	2
1040213	2	1	F	1	3	4039	1	2	2	2	1	1		5	2015-11-03	1	1975-04-19	2015-10-30	42	42	420540	2015-11-19	2664879	2015	2
1040214	1	3	F	1	3	4039	1	1	2	1	1	1		2	2016-03-31	1	1975-04-19	2016-03-31	42		420540	2016-04-24	2664879	2016	2
1040238	2	3	M	2	1	4045	1	1	2	1	1	2	1		2015-11-27	2	1968-10-23	2015-10-28	33	33	330455	NA	2280779	2015	2
1040240	1	3	M	4	3	4043	1	1	2	2	2	2	2	2	2015-01-13	2	1971-09-12	2015-01-13	43		431490	2015-04-10	6925464	2015	2
1040247	1	3	M	2	3	4041	4	1	2	2	1	1		2	2016-01-04	1	1973-05-04	2015-12-28	42		420540	2016-01-17	19550	2016	2
1040248	1	3	M	2	1	4041	2	1	2	2	1	1	1	1	2016-05-03	1	1973-05-04	2016-03-16	42		420540	2017-01-03	2692511	2016	2
1040253	2	1	F	2	6	4043	1	9	2	2	9	9	2	1	2015-09-01	2	1971-10-20	2014-10-31	33	33	330455	2016-07-05	2295415	2015	9
1040258	1	1	M	1	1	4050	2	1	2	2	2	1	2	1	2015-01-05	2	1964-05-07	2014-12-12	43		430750	2015-08-28	2244993	2015	2
1040272	1	5	M	4	9	4049	4	1	2	2	2	1	1	2	2016-06-13	2	1964-09-03	2016-05-14	27		270430	2016-08-10	2005603	2016	2
1040275	2	3	M	4	4	4040	1	2	2	2	2	2	2	2	2015-08-14	2	1973-11-06	2015-08-14	21		211130	2015-11-15	2458292	2015	2
1040289	1	3	F	1	6	4033	1	2	2	2	2	2	1	2	2015-01-26	2	1981-04-12	2015-01-26	43		430930	2015-04-07	2225956	2015	2
1040292	1	4	F	9	9	4015	4	9	9	9	2	2	2	5	2015-07-01	2	1998-12-15	NA	33		330455	2015-02-25	2277328	2015	2
1040295	1	3	F	2	9	4032	1	2	2	2	1	1	9	2	2015-03-25	1	1981-10-27	2014-10-21	33		330455	2015-03-25	2273209	2015	9
1040299	1	5	F	4	6	4026	2	2	2	2	2	2	2	5	2015-06-09	2	1988-02-09	2015-05-22	21		210280	2015-08-03	3970973	2015	2
1040308	1	3	M	4	3	4037	1	1	2	2	1	2	2	2	2015-03-30	2	1976-12-05	2015-09-02	21		211130	2015-09-18	2456907	2015	2
1040312	1	5	M	1	4	4022	2	2	2	2	2	2	1	5	2015-03-23	2	1992-02-11	2014-10-23	41	41	410830	2015-04-14	2594013	2015	2
1040314	1	1	M	1	8	4024	2	2	2	2	2	2		2	2015-01-13	9	1990-04-05	2015-01-30	26		260790	2015-06-24	2638754	2015	9
1040317	1	3	M	4	3	4030	2	9	9	9	9	9	1	1	2015-01-21	2	1984-01-23	2015-01-21	33		330455	2015-08-05	2270439	2015	2
1040325	1	3	F	4	9	4037	2	2	2	2	1	1	2	2	2015-01-08	9	1976-11-19	2015-01-08	33		330455	2015-03-15	2708345	2015	9
1040333	1	5	F	4	9	4052	2	1	2	2	1	1	9	2	2015-03-16	1	1961-05-18	2015-02-20	33		330455	2015-03-16	2273209	2015	9
1040335	1	3	F	4	4	4052	2	1	2	2	1	1	2	4	2015-01-07	1	1961-05-18	2015-01-07	33		330455	2015-03-24	2280744	2015	2
1040345	1	5	M	1	9	4039	2	1	1	2	2	1	2	5	2015-01-30	2	1975-02-17	2014-12-30	43	17	431340	2015-03-31	2230933	2015	2
1040362	1	3	M	2	1	4032	2							2	2015-04-24		1982-01-24	2015-04-24	26		261160	2015-10-24	7574215	2015
1040376	1	1	M	4	9	4031	1	9	9	9	9	9		1	2015-01-20	2	1983-09-11	2014-12-16	15		150140	2015-06-30	2332973	2015	9
1040383	1	3	M	4		4033	2	2	2	2	2	2	2	2	2016-08-30	9	1980-06-01	2016-08-30	33		330185	2017-10-11	2290235	2016	9
1040397	1	1	M	1	4	4033	1	2	2	2	2	1	2	2	2015-01-14	2	1981-07-15	2015-01-14	43		431490	2015-08-05	7114893	2015	2
1040410	1	3	M	1	2	4020	2	2	2	2	2	2	2	2	2015-01-22	2	1994-06-26	2015-01-23	23		230440	2015-03-25	2528827	2015	1
1040411	1	3	M	1	2	4020	2	2	2	2	2	2	2	2	2015-06-11	2	1994-06-26	2015-06-12	23		230440	2015-06-12	2528827	2015	2
1040428	1	3	F	4	5	4019	4	2	2	2	2	2	2	5	2015-02-25	2	1995-05-22	2015-02-25	50	50	500320	2015-03-04	2676818	2015	2
1040434	1	2	F	4	6	4038	1	2	2	2	2	2		8	2015-04-16	2	1976-03-08	2015-04-16	27		270430	NA	2720035	2015	2
1040438	1	3	F	4	1	4037	2	1	2	2	1	1	9	5	2015-09-04	1	1977-03-01	2015-09-04	33	33	330455	2015-12-07	2273578	2015	9
1040454	1	5	F	1	3	4028	4	2	2	2	2	2	1	2	2015-01-27	2	1985-10-14	2014-10-02	41		411030	2015-05-23	2754304	2015	2
1040484	1	3	F	4	3	4032	2	1	2	2	1	1	1	2	2015-03-16	2	1982-03-13	2015-03-16	43		430460	2015-08-09	3874281	2015	9
1040493	1	1	F	4	1	4045	1	1	2	2	2	1	2	2	2015-07-23	2	1968-12-30	2015-07-23	26		260790	2015-10-19	2432854	2015	2
1040494	1	3	F	4	0	4045	1	1	2	2	2	1	2	2	2015-05-21	2	1968-12-30	2015-05-21	26		260790	2015-07-26	2432854	2015	2
1040495	1	3	F	4	1	4045	1	1	2	2	2	1	2	2	2015-11-19	2	1968-12-30	2015-11-19	26		260790	2016-01-21	2432854	2015	2
1040501	1	3	F	1	3	4034	1	2	2	2	2	1		5	2018-03-02	2	1980-02-18	2018-03-02	42	42	420540	2018-03-02	2664879	2018	2
1040512	1	3	M	4	4	4030	1	1	2	2	1	1		2	2015-06-12	2	1984-10-20	2015-06-12	42		420540	2015-07-20	2664879	2015	9
1040513	1	3	M	2	4	4030	1	1	2	2	1	2	1	1	2015-09-23	1	1984-10-20	2015-09-23	42		420540	2016-07-19	19739	2015	9
1040537	1	3	M	1	3	4039	1	2	2	1	9	9	1	2	2015-01-20	2	1974-11-07	2014-12-05	43		432000	2015-01-22	3922456	2015	9
1040550	1	1	M	4	3	4039	1	1	2	2	2	2	2	2	2015-04-29	2	1975-01-16	2015-01-29	26		261160	2015-09-30	981	2015	2
1040552	1	3	M	1	2	4036	2	2	2	2	2	2	2	2	2015-10-07	2	1978-04-15	2015-10-07	43		430930	2016-06-13	2225956	2015	2
1040560	1	2	F	4	2	4020	2	2	2	2	2	2	2	1	2015-01-18	9	1993-11-26	2014-04-04	33		330170	2015-03-12	6007317	2015	9
1040567	3	3	F	4	3	4039	1	9	9	9	9	9		4	2015-04-29	2	1975-06-17	2015-04-29	43		431560	2015-06-01	2707675	2015	9
1040572	1	3	F	4	3	4017	2	2	2	2	2	2			2015-08-24	2	1997-04-01	2014-09-25	33	33	330455	NA	5456967	2015	2
1040591	2	1	M	1	9	4055	2	9	9	9	9	9		1	2015-02-09	9	1958-05-18	2015-02-09	26		261160	2015-04-13	477	2015	9
1040612	1	3	F	4	9	4034	1	2	2	2	2	2		2	2015-05-11	2	1980-07-04	2015-05-11	43		430040	2015-06-20	7468873	2015	2
1040638	1	3	M	4	4	4045	2	1	2	2	2	2		2	2015-01-13	2	1969-01-15	2015-01-14	27		270430	2015-03-11	2009811	2015	2
1040648	1	3	M	4		4038	2	1	2	2	1	2	1	2	2015-01-27	2	1976-05-02	2015-01-27	27		270830	2015-06-05	2722534	2015	2
1040649	1	3	M	4		4038	2	1	2	2	2	1	1	2	2016-01-19	2	1976-05-02	2016-01-19	27		270830	2016-04-30	2722534	2016	2
1040687	1	2	M	1	6	4053	2	2	1	2	2	2	1	7	2015-05-06	9	1961-05-20	2015-04-17	33		330455	2016-02-29	6664040	2015	9
1040702	1	3	F	4	9	4027	2	2	2	2	1	2	2	5	2015-01-26	2	1987-02-25	2014-07-15	23		230440	2015-06-30	2561417	2015	2
1040709	1	3	M	4	3	4018	2	2	2	2	2	2	2	1	2015-10-23	2	1996-03-08	2015-04-07	33	33	330455	2015-10-23	2269805	2015	2
1040711	1	1	M	3		4020	2						1	2	2015-01-06		1994-05-19	2015-01-06	26		261160	2015-03-19	22233	2015	9
1040714	1	2	F	1	1	4058	2	2	2	2	2	2	2	1	2015-02-05	2	1956-04-22	2015-01-23	42		420590	2015-07-02	6616186	2015	2
1040719	1	2	F	5	0	4063	2	2	2	2	2	2	1	1	2015-02-14	2	1950-06-12	2015-02-14	12		120040	2015-08-17	5591228	2015	2
1040746	1	1	M	1	9	4035	1	1	2	2	1	2	2	2	2015-03-13	2	1979-02-24	2014-12-18	23		230440	2015-10-20	2561417	2015	2
1040748	1	1	M	4	0	4033	2	2	2	2	2	2	1	2	2018-09-27	2	1980-07-03	2018-07-30	23		230440	NA	2482487	2018	2
1040768	1	5	M	9	9	4034	2	2	2	2	2	2	2	10	2015-04-17	2	1979-11-06	2015-01-13	31		311860	2015-09-24	2190877	2015	2
1040773	1	1	M	4	1	4032	4	1	2	2	1	2		2	2015-02-09	2	1981-12-09	2014-11-20	23		230440	2015-04-30	2529440	2015	2
1040774	1	1	M	4	1	4051	4	1			9		1	2	2017-01-17	2	1962-08-22	2017-01-16	21		211220	2017-01-30	2452308	2017	2
1040777	1	3	M	2	5	4038	2	9	9	9	1	9		2	2015-03-26	9	NA	2015-03-24	33		330455	2015-03-26	2269937	2015	9
1040797	1	3	F	2	3	4016	3	1	2	2	2	2			2018-05-08	2	1997-06-24	2018-05-08	31		310620	NA	2708302	2018	1
1040804	1	3	M	4	9	4026	2	2	2	2	1	2	9	2	2015-03-20	2	1988-02-09	2015-03-09	33	33	330455	2016-03-20	2273349	2015	2
1040814	1	3	M	1	1	4054	2	1	2	2	1	2	1	1	2015-05-12	2	1959-09-17	2015-05-12	33	33	330455	2016-03-02	7722494	2015	2
1040829	1	1	M	1	3	4049	1	1	2	2	2	2	2	2	2015-03-02	2	1965-06-01	2015-03-02	43		430463	2015-10-15	6282679	2015	2
1040843	1	1	M	1	4	4041	4	9	9	9	9	9	2	2	2015-01-15	9	1973-12-10	2014-12-16	33		330455	2015-01-15	2269937	2015	2
1040857	1	3	M	9	9	4047	2	1	2	2	9	1	1	5	2015-08-07	9	1966-06-10	2015-04-10	33		330170	2015-09-07	2277603	2015	9
1040868	1	3	M	2	4	4021	2	2	9	2	2	1	2	1	2015-02-19	2	1993-06-19	2015-02-19	43		430920	2015-08-20	2707772	2015	2
1040895	1	2	M	4	2	4029	2	2	2	2	2	2	2	2	2015-01-19	2	1985-10-19	2014-12-05	21		211130	2015-01-19	279	2015	2
1040903	1	3	M	1	2	4064	2	1	2	2	2	1	1	2	2015-04-30	1	1950-07-15	2015-04-30	42		420540	2015-05-28	2664879	2015	2
1040910	2	2	M	1	3	4037	1	1	2	2	2	1		5	2015-04-02	2	1977-03-07	2015-04-02	43	43	431560	2015-06-03	2707675	2015	2
1040937	1	5	M	4	9	4067	2	2	2	2	2	2	2	5	2015-03-20	2	1946-03-11	2014-12-03	31		310620	2015-07-14	22934	2015	2
1040941	1	3	M	4	5	4027	2		2		1	1	1	2	2015-03-02	9	1986-09-04	2015-02-24	33		330455	2015-06-17	2280272	2015	9
1040969	1	3	M	4	3	4033	2	1	2	2	1	1	2	2	2015-04-24	1	1981-04-28	2015-04-24	21		210120	2015-06-10	2645238	2015	2
1040974	1	1	M	4	0	4048	1	1	2	2	2	1	1	2	2015-01-14	2	1966-09-18	2014-12-04	33		330455	2015-04-10	2273640	2015	2
1040982	1	1	M	4	1	4025	2	2	2	2	2	2	1	5	2015-01-28	2	1989-06-15	2015-01-30	23		230765	2015-02-16	2372185	2015	2
1040984	1	3	M	4	9	4033	2	1	2	2	2	2	2	5	2015-03-07	2	1981-04-15	2015-03-07	23		230440	2015-09-07	2482460	2015	2
1040993	1	2	M	4	9	4030	4	2	2	2	2	2	2	1	2015-05-04	2	1983-07-14	2015-05-04	23		230440	2015-11-17	2561204	2015	2
1040997	1	1	M	4	0	4047	1	1	9	9	9	1	2	2	2015-09-09	1	1967-03-12	2015-01-22	27		270750	2015-12-09	2008793	2015	2
1041055	1	3	F	4	9	4020	2	9	2	2	1	1		2	2015-04-01	2	1993-03-30	2015-03-29	31		310620	2015-08-16	2192896	2015	2
1041074	1	3	M	2	1	4021	2	2	2	2	1	1	2	2	2015-01-12	1	1992-09-21	2014-12-23	33	33	330455	2015-02-06	6808077	2015	2
1041102	1	3	F	2	3	4071	4	2	2	2	2	2	2	2	2015-04-13	2	1943-08-04	2014-12-15	43		431490	2015-05-13	2693402	2015	2
1041129	1	3	M	4	9	4037	2	1	2	2	1	1	1	1	2015-08-06	2	1977-01-31	2015-08-10	52		520400	2016-03-16	2361957	2015
1041131	1	3	M	4	8	4038	2	2	2	2	2	2	9	1	2015-10-05	2	1975-07-01	2015-09-11	33		330455	2016-05-11	2269937	2015	2
1041147	2	3	F	1	6	4042	2	2	2	2	2	2	2	5	2015-10-02	2	1972-10-20	2015-10-02	21		211130	2016-04-01	2310023	2015	2
1041152	1	3	F	4		4069	4							2	2015-03-10		1945-09-29	2015-03-10	31		310620	2015-08-27	23078	2015
1041158	1	1	F	4	0	4034	1	2	2	1	2	2	2	1	2015-05-27	2	1980-04-22	2015-05-27	21	21	211130	2015-06-30	2458292	2015	1
1041165	1	3	F	1	4	4023	1	2	2	2	2	2	9	5	2015-03-24	2	1991-04-11	NA	43	43	431490	2015-04-08	2237571	2015	2
1041167	1	3	F	2	9	4027	2	2	2	2	2	1	1	2	2015-02-06	2	1986-09-17	2014-08-18	43		431490	2015-06-08	2264269	2015	2
1041173	2	3	M	1	2	4059	2	2	2	2	2	2	2	1	2015-04-06	2	1954-12-26	2015-04-06	43		432300	2015-10-02	2231220	2015	2
1041180	1	3	M	4	3	4030	2	2	2	2	2	2	2	2	2015-07-08	2	1983-12-16	2015-07-08	11		110020	2016-01-08	3604519	2015	2
1041192	1	4	M	4	9	4034	1	9	9	9			1	1	2015-02-11		1980-01-30	2014-12-20	33		330350	NA	2798662	2015
1041212	1	3	M	4	1	4069	2	2	2	2	2	2	2	3	2015-05-28	2	1945-06-02	2015-05-28	21		211130	2015-06-24	2458292	2015	2
1041216	1	3	M	4		4022	4	2	2	2	2	2	2	2	2015-08-01	2	1992-06-16	2015-08-01	26		261060	2016-03-16	2431181	2015	9
1041217	1	1	M	1	1	4041	2	2	2	2	2	2	1	1	2015-01-06	2	1973-08-24	2015-01-06	43		430470	2015-06-11	2693771	2015	2
1041218	1	2	M	1	1	4052	2	1	2	2	2	1		5	2015-06-10	2	1961-06-25	2015-06-10	42	42	420130	2016-04-06	2658186	2015
1041231	1	3	M	4	6	4033	2	2	2	2	1	1		2	2015-03-25	2	1981-01-24	2014-12-30	16		160030	2015-06-03	2022192	2015	2
1041233	1	3	M			4051	2	1	2	1	1	2	1	1	2015-03-10	2	1963-03-12	2015-03-10	31		315670	2015-09-10	2186551	2015	2
1041235	1	3	M	1		4045	2	1	2	2	1	1	1	2	2015-01-08	1	1968-10-24	2015-01-08	43		430060	2015-02-08	2231506	2015
1041236	1	3	M	2		4045	2	1	2	2	1	1	1	2	2015-05-19	2	1968-10-24	2015-05-19	43		430060	2015-08-09	2231506	2015
1041237	1	3	M	2		4045	2	1	2	2	1	1	1	2	2015-12-15	2	1968-10-24	2015-12-15	43		430060	2016-02-20	2231506	2015	2
1041238	1	3	M	2		4045	2	2	2	2	1	1	1	2	2016-05-04	1	1968-10-24	2016-05-04	43		430060	2016-06-19	2231506	2016	2
1041239	1	3	M	1		4045	2	2	2	2	1	2	1	2	2016-09-22	2	1968-10-24	2016-09-22	43		430060	2017-06-29	2231506	2016
1041241	1	1	M	4		4020	2	2	2	2	2	2	2	1	2015-03-19	2	1994-10-23	2015-03-19	21	21	211130	2015-05-18	2458292	2015	2
1041243	1	3	M	4	3	4080	1	2	2	2	2	2	2	2	2015-01-05	2	1934-10-09	2014-12-22	13		130260	2015-03-30	2014750	2015	2
1041262	1	3	M	4	9	4034	1	2	2	2	1	2	2	1	2015-02-11	2	1980-01-17	2015-01-26	23		230440	2015-08-21	2561417	2015	9
1041264	1	2	M	4	5	4022	4	2	2	2	9	9	1	1	2015-01-29	2	1992-09-10	2015-01-29	26		261000	2015-07-29	2315017	2015	2
1041274	1	3	M	4	3	4025	2	2	2	2	2	2	1	1	2015-04-06	2	1989-08-08	2015-04-06	26		260520	2015-11-05	7683677	2015	2
1041285	1	1	M	1	3	4037	2	2	2	2	2	2		5	2015-02-05	2	1976-09-17	2014-06-06	42		421110	2015-03-31	7136358	2015	9
1041293	1	3	M	4	0	4045	4	1	2	2	2	2	2	2	2015-01-05	9	1969-06-16	2014-12-17	13		130260	2015-03-16	2015315	2015	9
1041355	1	3	M	2	9	4044	2	2	2	2	2	2		2	2015-02-23	2	1970-05-12	2015-02-23	33		330600	2015-05-14	2293749	2015	9
1041420	1	3	M	1	3	4041	2	2	2	2	2	2	2	1	2015-08-24	2	1973-08-28	2015-04-29	33		330455	2016-02-29	2269805	2015	2
1041449	1	1	F	4	0	4041	2	2	2	2	2	2	1	1	2015-01-05	2	1973-10-28	2014-12-20	26		260480	2015-06-25	2715201	2015	2
1041470	1	1	F	1	4	4031	2	2	2	2	1	1	1	5	2017-07-20	2	1983-03-15	2017-07-20	43		432300	NA	2231220	2017	2
1041485	1	3	F	4	9	4035	4	2	2	2	9	2		2	2015-07-23	2	1978-11-08	2015-07-09	27		270430	2015-11-02	2009757	2015	9
1041486	1	3	M	5	9	4069	4	2	2	2	2	2	1	2	2015-03-04	2	1944-10-14	2015-03-04	13		130195	2015-05-05	6576338	2015	9
1041528	1	3	M	1	9	4051	2	9	9	9	9	9	1	2	2015-06-26	9	1963-08-06	2015-06-26	26		261160	2015-08-26	28649	2015	9
1041531	1	3	F	2	9	4043	2	1	2	2	1	2	1	2	2015-01-05	9	1971-05-09	2014-12-31	33		330455	2015-02-10	2277328	2015	9
1041532	1	2	F	1	4	4033	1	2	2	2	2	2	2	5	2015-01-22	2	1981-01-26	2015-01-21	43		432300	2016-02-03	2231220	2015	2
1041546	1	3	M	1	2	4041	2	1	9	1	9	9	1	1	2017-02-13	2	1973-05-22	2017-02-16	26		261160	2017-10-15	24538	2017	1
1041554	1	3	M	2	2	4037	2	1	2	1	1	2		7	2016-05-20	2	1977-07-31	2016-05-21	42		420540	2016-05-24	2664879	2016
1041557	1	3	M	2	9	4039	2	2	2	2	2	2	2	1	2015-04-13	2	1975-06-24	2015-04-13	33		330600	2015-12-07	2293749	2015	9
1041565	1	5	M	4	3	4039	1	2	2	2	1	1	1	2	2015-04-14	2	1974-06-29	2015-04-14	42		420540	2015-06-08	2664879	2015	2
1041566	1	3	M	4	3	4039	1	1	2	2	1	1		1	2015-08-24	1	1974-06-29	2015-08-24	42		420540	2016-04-05	2664879	2015	9
1041567	1	3	M	4	3	4039	1	1	2	2	1	1		5	2016-04-01	1	1974-06-29	2015-10-05	42		421190	2017-06-01	5969018	2016
1041593	1	3	M	2	3	4030	2	2	2	2	2	2		5	2015-07-20	2	1983-11-14	2015-07-20	21		210140	2015-07-30	5302285	2015	2
1041604	1	3	M	4	4	4033	4	1	2	1	2	2	2	2	2015-01-19	2	1980-12-19	2015-02-19	50		500270	2015-02-20	10227	2015	9
1041614	1	3	M	1	3	4023	1	1	2	2	1	1		5	2015-03-06	2	1991-01-06	2015-03-06	42	42	420540	2015-03-18	2664879	2015	2
1041615	1	3	M	1	3	4023	1	1	2	2	1	1		4	2015-05-15	2	1991-01-06	2015-05-15	42		420540	2015-05-22	2664879	2015	9
1041621	1	3	F	1	7	4053	2	2	1	2	9	9	2	1	2015-09-15	9	1961-06-01	2015-09-16	24		240800	2016-05-02	2501996	2015	9
1041626	1	1	F	1	4	4034	2	1	2	2	1	2	2	1	2015-01-06	2	1980-08-25	2014-12-15	33		330330	2015-07-15	12734	2015	1
1041630	1	3	F	2	1	4039	2	2	2	2	1	1	2	2	2015-10-06	1	1975-09-06	2015-10-02	33	33	330455	2015-11-23	6808077	2015	2
1041643	1	1	M	4	1	4052	2	1	2	2	2	2	1	1	2015-11-16	2	1962-01-18	2015-11-17	51		510792	2016-06-06	3445321	2015	2
1041651	1	1	F	2	4	4041	1	2	2	2	9	9	2	2	2015-01-05	2	1973-02-05	2015-01-05	43		431490	2015-03-10	2237571	2015	9
1041661	1	3	M	4	1	4033	2	1	2	2	2	2		2	2015-01-15	2	1980-09-15	2015-01-15	26		260110	2015-07-27	2635305	2015	2
1041665	1	3	M			4051	2							2	2015-01-13	2	1963-01-04	2014-12-23	31		310620	2015-03-13	27022	2015	9
1041666	1	1	M	1		4047	2	1	2	2	2	1	2	2	2016-07-13	2	1967-02-04	2016-07-13	43		430466	2016-08-23	2700530	2016	9
1041688	1	1	F	4	1	4027	2	2	2	2	2	2		1	2015-06-29		1986-10-28	2014-09-10	23		230730	2015-07-28	2717662	2015
1041699	1	1	M	2	9	4060	4	2	2	2	2	2	2	1	2015-01-26	2	1953-11-16	2015-01-26	33		330330	2015-03-26	6957749	2015	2
1041701	1	3	M	9	3	4048	1	1	2	2	2	2	2	1	2015-05-28	9	1965-12-01	2014-07-21	33		330170	2015-05-28	2277603	2015	9
1041731	1	3	M	4	1	4033	2	2	2	2	2	2	2	2	2015-01-23	2	1980-10-30	2015-01-23	21		211130	2015-07-25	2309998	2015	2
1041732	1	3	M	4	1	4033	2	2	2	2	1	2		2	2015-08-05	2	1980-10-30	2015-08-05	21		211130	2015-10-03	2309998	2015	2
1041734	2	5	M	4	3	4044	4	2	2	2	2	2	2	5	2015-01-26	2	1970-06-09	2014-12-11	15		150530	2015-06-01	2332094	2015	9
1041748	1	5	M	2		4072	4	2	1	2	2	2	1	5	2015-01-16	2	1942-01-04	2014-10-16	21		211220	2015-04-13	5137071	2015	9
1041754	1	3	M	2	9	4031	4	9	9	9	9	9	1	5	2015-08-05		1983-06-08	2015-08-05	51		510340	2015-10-02	3148319	2015
1041800	1	3	M	1	2	4031	2	9	9	9	9	9		5	2015-01-26	2	1983-10-02	2015-01-20	43		430110	2015-04-17	6582281	2015	9
1041807	1	3	M	2	0	4045	2	2	2	2	2	2	2	2	2015-02-26	2	1969-01-17	2014-12-19	21		210850	2015-05-27	3824063	2015	2
1041817	1	5	M	4	3	4066	2	2	2	2	2		2	5	2015-04-24	2	1947-12-12	2014-08-03	33		330270	2016-01-02	6633641	2015	2
1041822	1	4	M	4	1	4037	4								2015-01-24		1977-03-28	NA	27		270580	NA	2719797	2015
1041829	1	3	F	1	3	4024	2	2	2	2	2	2		1	2015-04-25	2	1990-01-07	2015-04-25	42		420540	2015-09-08	2664879	2015	2
1041850	3	2	F	1	8	4045	2	2	2	2	2	2	1	5	2015-01-06	2	1969-06-02	2015-07-16	43		432300	2015-08-05	2231220	2015	9
1041854	2	5	F	2	6	4043	2	2	2	2	2	9	2	4	2016-09-12	2	1971-01-04	2016-06-16	33		330455	2017-11-01	7874162	2016	2
1041872	1	2	M	4	3	4033	1	2	2	2	2	2	1	1	2016-10-20	2	1980-07-16	2016-10-06	33		330455	NA	6664075	2016	2
1041874	3	1	M	1	6	4030	1	2	2	2	1	1	2	2	2015-01-05	2	1984-12-18	2015-01-02	43		431490	2015-02-27	7210280	2015	9
1041876	1	3	M	5	5	4033	1	2	2	2	1	2		2	2015-02-06	2	1981-08-14	2015-02-06	43		432300	2015-09-14	2231220	2015	2
1041879	1	3	M	4	3	4037	2	2	2	2	2	1	2	1	2015-10-28	2	1976-09-04	2015-10-28	33		330350	2017-11-01	2284138	2015	2
1041885	1	2	M	2	2	4061	1	2	2	2	9	2		2	2015-02-23	9	1953-01-03	2015-02-19	33		330455	2015-05-15	2295415	2015	9
1041895	1	1	M	4	6	4048	2	2	2	2	2	1	1	1	2016-01-15	2	1966-06-03	2016-01-15	50		500270	2016-06-14	10251	2016	2
1041909	1	3	F	2	1	4046	1	1	2	1	1	1	1	2	2015-05-07	1	1968-09-20	2015-05-07	43		432300	2015-07-03	2231220	2015	2
1041937	1	3	M	1	7	4021	2	2	2	2	2	2	2	1	2015-03-30	2	1992-12-21	2015-03-30	42		420540	2016-01-11	19275	2015	2
1041948	1	3	M	9	9	4044	4	1	2	2	2	2		4	2015-01-19	9	1970-01-09	2015-01-19	26		261160	2015-05-06	3153460	2015	9
1041964	1	3	F	4	3	4015	2	2	2	2	2	2	2	2	2015-04-22	2	1998-11-17	2015-05-20	41		410830	2015-09-16	3001172	2015	2
1041965	1	3	F	1	3	4018	2	1	2	2	1	1	1	2	2017-01-20	2	1995-11-17	2017-01-20	41		410830	2017-04-25	3001172	2017	2
1041977	1	3	F	4	5	4016	2	2	2	2	2	2	2	1	2015-08-14	2	1997-12-09	2015-08-14	50		500320	2016-05-05	2676818	2015	2
1041993	1	3	M	4	5	4032	2	2	2	2	2	2	1	2	2015-01-21	9	1982-02-01	2014-11-17	33		330170	2015-03-02	2277662	2015	9
1042031	1	3	M	2	2	4055	2	1	2	2	2	2	2	5	2015-02-20	2	1959-09-26	2015-02-20	33	33	330330	2015-03-12	12769	2015	2
1042033	1	3	M	2	1	4051	2	1	2	9	2	2	2	7	2016-01-06	2	1962-09-05	2015-12-29	33		330455	2016-05-11	2269503	2016	2
1042050	1	3	M	4	6	4038	4	2	2	2	2	2	2	2	2015-12-10	2	1975-09-20	2015-12-04	21		211130	2016-06-15	2458292	2015	9
1042057	3	3	M	4	3	4044	1	2	2	2	2	2	2	1	2015-02-09	2	1970-02-22	2015-02-06	23		230440	2015-08-21	2561417	2015	9
1042064	1	3	M	4	9	4041	2	1	2	2	2	2	2	2	2015-02-12	2	1973-01-26	2014-12-26	23		230440	2015-03-31	2561417	2015	9
1042068	1	3	M	2	9	4033	1	9	2	2	1	9	2	2	2015-01-15	2	1980-07-16	2015-01-15	43		430920	2015-03-10	2707772	2015	9
1042090	1	1	M	4	2	4020	2	2	2	2	2	2	2	2	2015-01-19	2	1994-03-11	2014-12-30	21		211130	2015-01-30	279	2015	2
1042096	1	3	M	1	3	4031	4	1	2	2	1	1		2	2015-02-04	2	1983-06-09	2015-02-04	43		432300	2015-02-24	2231220	2015	2
1042102	1	3	M	2	1	4038	2	2	9	2	1	1	2	2	2015-01-15	2	1975-12-13	2015-01-15	43		430920	2015-03-15	2707772	2015	2
1042107	1	3	M	1	5	4032	2	1	2	1	1	1	1	2	2015-01-15	2	1982-10-21	2015-01-15	41		410690	2015-02-13	2639408	2015	2
1042128	1	3	M	4	3	4035	2	1	2	2	1	1	9	5	2015-03-06	2	1979-03-22	2015-02-09	33		330455	2015-03-06	2273209	2015	9
1042184	3	1	M	4	9	4039	1	2	2	2	2	9		2	2015-03-02	1	1975-05-20	2014-12-31	31		310620	2015-04-28	2181770	2015	9
1042185	1	3	M	4	1	4033	2	1	2	2	2	2	1	1	2015-09-16	1	1980-12-08	2015-09-16	26		260345	2015-10-01	2346389	2015	2
1042188	1	3	F	1	4	4028	2	2	2	2	1	1	1	1	2016-08-26	2	1986-05-01	2016-08-26	42		421250	2017-05-31	2693240	2016	2
1042192	1	3	F	2		4022	1	1	2	2	1	1	1	2	2015-11-04	1	1991-12-31	2015-11-04	43		430060	2015-12-24	2231506	2015	2
1042193	1	3	F	2		4022	1	2	2	2	1	1	1	2	2016-02-10	2	1991-12-31	2016-02-10	43		430060	2016-09-11	2231506	2016	2
1042194	1	3	M	2	9	4022	1	2	2	2	1	1	1	5	2017-07-03	2	1991-12-31	2017-06-26	43		430060	2018-04-18	2231506	2017	9
1042196	1	3	F	4		4022	2	2	2	2	2	2	1	2	2015-02-06	2	1992-03-06	2014-12-08	33		330455	2015-08-04	2280779	2015	2
1042212	1	3	M	1	4	4055	1	1	2	2	1	1		4	2015-11-27	2	1958-08-26	2015-11-27	42		420540	2015-12-02	2664879	2015	9
1042214	2	3	M	4	4	4028	4	2	2	2	2	1		2	2016-03-09	2	1986-05-13	2016-09-09	31		315360	NA	2157292	2016	2
1042226	2	1	M	4	3	4058	2	2	2	2	2	2	2	5	2015-01-09	2	1956-08-07	2015-01-09	43		430463	2015-10-14	6282679	2015	2
1042245	1	3	F	9	9	4016	4	9	9	9	9	9			2015-07-01	1	1997-10-08	NA	33		330455	NA	2277328	2015	2
1042284	1	3	F	2	9	4022	2	2	2	2	2	2	2	7	2016-01-22	2	1992-05-01	2015-09-08	33		330455	2016-01-23	5476801	2016	2
1042285	1	3	F	2	1	4022	2	9	9	9	9	9		7	2015-02-04	9	1992-05-01	2014-11-12	33		330455	2015-05-20	2295253	2015	9
1042306	1	3	F	9	9	4045	4	9	9	9	1	2	1	1	2015-07-01	2	1969-05-10	NA	33		330455	2015-11-13	2277328	2015	2
1042319	1	3	M	1	4	4038	4	9	9	9	9	9		3	2015-02-19	9	1975-11-27	2015-02-09	33		330455	2015-11-03	2269937	2015	2
1042328	1	5	M	1	4	4043	1	2	2	2	2	2	9	5	2015-03-26	2	1971-04-01	2015-03-26	43	43	431490	2015-05-29	2237571	2015	2
1042337	1	3	M			4032	4		2	2			2	2	2015-03-10	9	1982-07-11	2015-03-09	26		261160	2015-04-15	6897029	2015	9
1042345	1	3	M	4		4034	1				1			2	2015-04-10		1980-07-28	2015-04-12	13		130260	2015-08-31	2016702	2015
1042388	1	3	M	1		4022	2	2	2	2	2	1	1	2	2015-04-07	2	1992-09-08	2015-04-07	43		430060	2015-09-19	2231506	2015
1042397	1	3	M	4	1	4054	1	9	2	2	2	2	1	2	2015-07-10	2	1959-01-29	2015-07-10	21		211120	2016-02-01	2517256	2015	2
1042436	1	3	F	2	9	4030	2	2	2	2	2	1	1	1	2015-02-23	2	1984-01-15	2014-12-05	33		330455	2015-06-07	5476607	2015	2
1042447	1	3	M	2	10	2000	1	2	2	2	2	9		1	2015-04-02	2	2014-04-02	2014-04-02	33		330455	2015-04-14	2269988	2015	9
1042463	1	3	F	4	6	4029	4	2	2	2	2	2		2	2015-08-18	2	1985-07-10	2015-08-19	27		270430	2015-12-02	2009757	2015	9
1042464	1	3	F	4	9	4029	4	2	2	2	2	2	1	2	2016-01-18	2	1985-02-10	2016-01-18	27		270430	2016-08-05	2009757	2016	2
1042466	1	1	F	4	5	4019	2	2	2	2	2	2	2	2	2015-03-05	2	1994-04-18	2015-03-05	21		211130	2015-06-08	2458292	2015	2
1042477	1	3	F	4	5	4028	2	2	2	2	2	2	1	2	2015-04-24	2	1986-07-23	2015-03-04	41		410580	2015-05-04	2682265	2015	2
1042481	2	5	F	4	10	4004	2	2	2	2	2	2	2	1	2015-05-14	2	2010-02-01	2015-04-22	21		211130	2015-09-26	2458292	2015	1
1042492	1	5	M	5	0	4042	4	2	2	2	9	9	2	1	2015-01-29	9	1971-10-05	2015-01-24	12		120040	2015-07-30	5591228	2015	9
1042496	1	3	F	2	1	4035	2	1	2	2	1	2	2	2	2015-06-02	2	1979-05-24	2015-06-02	23		231290	2015-06-19	2424401	2015	2
1042502	1	1	F	4	3	4021	2	2	2	2	2	2		1	2015-07-09	2	1992-10-27	NA	42	41	421190	2015-09-22	2418428	2015	2
1042511	1	3	M	4	1	4038	2	1	2	2	2	1	1	5	2015-01-31	9	1976-04-26	2015-01-15	23		230765	2015-02-11	2806215	2015	9
1042519	1	3	F	9	9	4017	2	1	9	9	9	9	2	1	2015-03-23	2	1996-10-14	2015-01-16	31		315460	2015-08-29	2181800	2015	9
1042553	3	3	M	1	6	4054	2	2	2	2	2	2	2	1	2017-07-17	2	NA	2017-07-17	43		430920	2018-01-16	2707772	2017	2
1042571	1	3	M	1	9	4048	1	1	2	2	2	1	2	2	2016-04-05	2	1966-07-06	2016-02-18	50		500540	2016-07-01	7752431	2016	2
1042572	1	3	M	1	9	4048	1	1	2	2	2	1	1		2018-01-29	2	1966-07-06	2018-01-29	50		500540	NA	7752431	2018	2
1042583	1	3	M	4	1	4037	2	2	2	2	2	2	2	1	2015-06-19	2	1977-01-22	2015-06-19	51		510340	2015-12-31	2534398	2015	2
1042584	1	4	M	4	1	4045	2	2	1	2	2	2	2	2	2015-02-02	2	1969-05-11	2014-12-02	26		260790	2015-06-11	2432854	2015	9
1042608	1	1	M	2	1	4021	4	9	9	9	2	9	2	5	2015-02-10	2	1992-07-20	2015-02-10	26		260960	2015-07-14	2344785	2015	2
1042619	1	5	M	4	1	4030	2	2	2	2	2	2	2	1	2015-01-29	2	1984-04-07	2014-07-08	23		230765	2015-04-09	2372061	2015	2
1042620	2	5	M	2	3	4064	2	1	2	9	1	2		5	2015-01-28	2	1950-02-22	2014-11-05	24		240800	2015-05-26	2501880	2015	9
1042625	1	1	M	4	1	4040	2	1	2	2	1	2	2	2	2015-01-03	2	1974-11-23	2014-12-21	23		230765	2015-05-18	2806215	2015	2
1042626	1	3	M	4	1	4040	2	1	2	2	2	2	1	3	2015-04-28	2	1974-12-09	2015-04-22	23		230765	2015-04-29	2806215	2015	2
1042643	1	3	M	4	1	4018	2	1	2	2	1	1	1	5	2016-01-27	1	1996-03-24	2015-10-10	24		240110	2016-07-31	2410311	2016	2
1042650	1	3	M	9	3	4028	1	1	2	2	2	2	2	1	2015-07-15	9	1986-04-08	2015-07-16	26		261160	2016-03-15	22225	2015	9
1042670	1	3	M	4	9	4033	2	1	2	2	1	2	2	2	2015-10-06	2	1980-06-24	2015-05-15	23		230440	2015-12-11	2561417	2015	2
1042671	1	1	M	1	1	4030	4	2	2	2	2	2		5	2015-01-12	2	1984-09-11	2014-12-23	24		241200	2015-07-17	6944787	2015	2
1042674	1	3	M	2	3	4047	4	9	2	2	9	9	2	3	2015-10-16	1	1966-04-04	2015-10-16	43		430463	2015-10-21	6282679	2015	9
1042699	1	3	F	4	4	4020	1	1	2	2	1	2	1	2	2015-01-06	2	1994-09-23	2014-12-16	23		230765	2015-04-30	2806215	2015	2
1042709	1	1	M	4	9	4043	1	2	2	2	2	2	2	1	2015-12-04	2	1971-01-28	2014-12-17	23		230440	2016-03-01	2561492	2015	2
1042712	1	3	M	1	9	4027	2	2	2	2	1	2	2	1	2015-03-31	2	1987-07-08	2015-03-31	13		130260	2015-09-30	5665795	2015	2
1042722	1	3	M	1	10	2000	2	2	2	2	2	2	2	5	2015-06-16	2	2014-12-10	2015-05-05	43		431750	2015-11-06	2256452	2015	2
1042737	1	2	M	1	1	4059	2	1	2	2	2	2		1	2015-02-23	2	1955-07-01	NA	41		410775	2015-08-30	2779978	2015	2
1042755	1	3	M	1	3	4023	4	9	9	9	9	9		1	2015-03-07		1991-10-27	2015-03-07	51		510340	2015-04-01	3148319	2015
1042766	3	3	M	4	3	4055	2	2	2	2	2	2	2	1	2015-01-21	2	1959-08-30	2014-11-30	33		330490	2015-06-09	2291533	2015	9
1042767	1	5	F	4	1	4068	2	2	2	2	2	2		1	2015-02-09	9	1945-08-10	2014-09-01	31		310620	2015-03-01	2181770	2015	9
1042782	2	3	M	4	9	4046	1	2	2	2	2	2	1	4	2015-06-16	2	1968-03-27	2015-04-23	23		230440	2015-06-16	2561417	2015	9
1042794	1	1	F	4	9	4026	1	2	2	2	2	2		1	2016-01-02	2	1987-10-21	2015-12-14	26		261160	2016-01-11	426	2016	2
1042814	1	3	F	2	1	4021	1	9	9	9	9	9			2015-01-23	9	1992-04-30	2015-01-22	33		330455	NA	2270714	2015	9
1042817	2	3	F	4	4	4034	1	2	2	2	2	2	1	1	2015-05-20	2	1979-09-23	2015-05-20	51		510840	2015-12-21	6300502	2015	2
1042829	2	5	M	1	3	4036	1	1	2	1	2	2	2	5	2015-04-16	2	1978-08-06	2014-08-21	26		261160	2015-08-18	957	2015	9
1042834	1	3	M	4	1	4041	3	1	2	2	1	2	2	1	2016-01-26	9	1973-01-11	2016-02-13	24		240800	2017-02-24	2503654	2016	9
1042851	1	1	M	2	9	4037	2	1					2	10	2017-04-09		NA	2017-04-10	33		330080	2018-02-05	2696924	2017
1042860	1	1	M			4022	2	2	2	2	2	2		1	2015-01-22	9	1992-12-16	2014-12-23	33		330455	2015-08-20	2270196	2015	9
1042865	1	3	F	2	9	4027	1	2	2	2	1	2	2	2	2015-03-24	1	1986-03-06	2015-02-24	33		330455	2015-04-26	2708345	2015	2
1042884	1	1	M	4	3	4028	4	9	2	2				1	2015-04-23		1986-03-21	2014-11-14	26		260775	2015-05-14	2432315	2015
1042892	1	3	F	1	3	4022	2	2	2	2	2	2		1	2015-03-03	2	1992-01-24	2015-03-03	42		421130	2015-09-04	2693208	2015	2
1042904	1	1	F	2	2	4052	2	2	2	2	2	2	9	1	2015-01-16	2	1962-06-17	2014-10-13	33	33	330455	2015-01-16	2273349	2015	2
1042910	1	3	M	4	9	4030	1	2	2	2	9	2	2	5	2015-09-01	1	1984-11-30	2015-07-20	23		230440	2016-06-03	2561417	2015	2
1042933	1	1	F	4		4027	1	2	2	2	2	2	2	1	2015-02-04	9	1987-06-24	2014-08-20	33		330455	2015-02-20	7015208	2015	9
1042962	1	3	M	4	6	4032	2	1	2	2	1	1		2	2015-01-16	2	1982-07-22	2015-01-16	50		500270	2015-04-02	7096895	2015	2
1042977	1	3	M	4	3	4035	2	9	2	2	2	2		1	2015-04-08	2	1978-10-08	2015-03-24	26		261110	2015-11-13	3267865	2015	2
1042983	1	3	F	4	5	4017	2	2	2	2	2	2	1	7	2015-05-29	2	1997-09-06	2015-05-29	33	33	330455	2016-02-16	5456932	2015	2
1042998	2	3	M	2	3	4037	1	2	2	2	2	2	1	2	2015-02-04	2	1977-01-15	2015-02-04	42		420460	2015-11-03	3534502	2015	2
1043023	1	3	F	4	1	4027	4	2	2	2	1	2	2	5	2015-05-11	1	1987-09-05	2015-05-11	33		330455	2015-06-11	5456967	2015	2
1043026	1	1	M	1	6	4027	2	2	2	2	2	2	9	7	2015-07-01	2	1987-05-25	2015-02-03	33		330455	2017-07-20	2270013	2015	1
1043049	1	3	M	1	6	4056	1	1	2	2	2	1	1	2	2015-02-19	9	1958-01-05	2015-02-19	33		330455	2015-04-20	2280272	2015	9
1043069	1	3	F	1	4	4029	2	2	2	2	2	2	2	1	2015-08-20	2	1985-01-23	2015-08-20	43		430920	2016-02-23	2707772	2015	2
1043095	1	1	M	1	5	4024	2	2	2	2	2	2	2	2	2015-01-21	2	1989-09-12	2014-12-30	42		420590	2015-08-18	6616186	2015	2
1043096	1	3	M	1	3	4024	4	2	2	2	2	1	2	1	2015-10-29	2	1989-09-12	2015-10-29	42		420590	2016-05-03	6616186	2015	9
1043112	1	3	M	2	3	4024	2	1	2	2	1	1	1	2	2015-01-29	9	1989-10-08	2015-01-29	23		230440	2015-04-22	5098971	2015	2
1043135	1	3	F	1	9	4025	2	1	2	2	1	1		2	2015-12-10	1	1988-08-20	2015-12-10	26		260960	2016-05-15	2345064	2015	2
1043164	1	3	M	1		4047	4	1	2	2	2	1	1	2	2016-02-18	2	1967-04-14	2016-02-18	43		430060	2016-02-22	2231506	2016	2
1043187	1	1	F	9	9	4025	4	2	2	2	2	2		1	2015-02-04	2	1989-06-10	2014-11-28	33		330455	NA	5409063	2015	2
1043193	1	2	F	4	9	4039	2	1	2	2	1	1	2	2	2015-06-16	1	1975-01-15	2014-12-27	33		330455	2015-09-04	5476801	2015	2
1043212	2	3	M	4	9	4032	1	1	9	9	9	9		2	2015-02-02	9	1982-04-25	2015-02-02	31		311860	2015-04-30	2189941	2015	9
1043222	1	1	M	4	5	4026	1	9	2	2	2	2	1	2	2015-01-02	9	1988-04-14	2014-12-31	33		330455	2015-03-03	2273640	2015	9
1043226	1	5	M	1	9	4026	2	2	2	2	2	2		5	2016-05-16	2	1987-09-09	2016-04-19	43		431440	2016-05-16	2252295	2016	2
1043233	1	3	M	1	5	4048	2	2	2	2	2	2		1	2015-04-27	2	1965-12-31	2015-04-27	43		430930	2015-10-27	2225956	2015	2
1043242	1	3	M	9		4048	4	2	2	2	2	2	2	3	2015-02-10	2	1965-09-09	2015-02-10	33		330455	2015-02-10	2296535	2015	2
1043259	1	1	F	2	1	4042	2	2	2	2	1	1	2	2	2015-01-30	1	1971-10-31	2015-01-30	33	33	330455	2015-05-26	6808077	2015	2
1043275	1	1	M	4	9	4034	2	2	2	2	1	2	2	1	2015-10-27	2	1979-12-15	2014-12-15	33	33	330455	2016-06-13	2708213	2015	2
1043278	1	3	M	4	4	4026	1	2	2	2	1	2	2	5	2015-02-27	9	1988-09-21	2015-02-24	33	33	330170	2015-02-28	6007317	2015	9
1043280	1	3	M	1	4	4025	2	2	2	2	2	2		1	2015-03-16	2	1988-12-31	2015-03-16	42		420540	2015-09-17	19275	2015	2
1043329	3	4	F	9	9	4033	1	2	2	2	1	1	2	2	2015-06-24	2	1980-11-05	2014-06-15	31		310620	2015-06-24	2192896	2015	2
1043359	1	3	M			4036	2	2	2	2	2	2	2	2	2015-05-14	2	1977-10-31	2015-02-20	21		210750	2015-06-12	6800181	2015	1
1043364	1	3	M	4	10	2000	1	2	2	2			2	2	2015-01-15		2014-12-18	2014-12-18	52		520870	2015-03-15	2506661	2015
1043384	1	3	M	2	1	4052	1	2	2	2	2	2			2016-07-01		1962-08-03	2016-04-25	51		510340	NA	2534266	2016
1043399	1	3	M	1		4054	1	1	2	2	2	1	1	2	2015-03-12	2	1959-01-27	2015-03-12	43		430060	2015-07-23	2231506	2015
1043400	1	5	M	1	5	4055	1	2	2	2	2	2		1	2015-04-11	2	1959-10-19	2015-04-11	33	33	330330	2015-05-09	12769	2015	2
1043402	1	3	M	9		4026	3	2	2	2	2	2			2015-01-14	2	1988-10-20	2015-01-19	33		330414	NA	7403852	2015	9
1043407	1	3	M	1	9	4035	1	2	2	1	1	1	9	4	2015-11-25	2	1978-10-12	2015-11-25	33	33	330455	2016-03-15	2273209	2015	9
1043433	1	1	M	4	6	4017	2	2	2	2	2	2	2	5	2015-06-26	2	1997-03-04	2015-01-06	23		230440	2015-06-26	2561417	2015	2
1043446	1	3	M	2	5	4023	2	2	2	2	2	2		1	2015-05-29	2	1991-11-04	2015-05-29	33		330520	2016-03-20	2280604	2015	2
1043453	2	5	M	4	1	4056	2	2	2	2	2	2	2	5	2015-01-20	2	1958-07-07	2014-10-31	25		250750	2016-01-11	2399717	2015	9
1043456	1	3	M	4	9	4040	1	2	2	9	2	2		5	2015-02-02	2	1974-04-10	2014-11-23	27	27	270430	2015-08-31	2720035	2015	9
1043461	1	3	M	4	1	4036	2	1	2	2	1	1	1	1	2015-04-14	1	1977-08-14	2015-03-10	33		330040	2015-11-10	6528538	2015	2
1043464	1	3	M	2	1	4047	4	1	2	2	2	2		5	2018-03-21	2	1966-04-30	2018-03-22	53		530010	2018-04-04	2814897	2018	9
1043465	1	1	M	2		4037	1	2	2	2	2	2	1	5	2015-01-13	2	1977-01-02	2014-12-04	21		210340	2015-09-09	2306727	2015
1043484	1	3	F	9	9	4038	1	2	2	2	2	2		1	2015-02-23		1976-04-25	2014-12-24	26		261160	2015-06-19	981	2015	1
1043489	1	3	F	4	0	4081	2	2	1	2	2	2	2	2	2015-05-13	2	1932-10-11	2015-05-11	23		230440	2015-10-19	2561247	2015	1
1043522	1	3	F	2	4	4023	2	2	2	2	2	2	1	1	2015-03-12	9	1991-03-22	2015-03-11	33		330630	2016-12-07	24600	2015	9
1043545	1	3	M	4	2	4029	2	2	2	2	2	2		2	2015-01-06	2	1984-03-11	2015-01-06	13		130260	2015-04-06	2011867	2015	2
1043578	1	1	F	4	9	4035	1	2	2	2	2	2	2	2	2015-02-27	2	1979-06-04	2014-12-11	23		230440	2015-04-15	2561417	2015	9
1043579	1	3	F	4	9	4035	1	2	2	2	2	2	2	1	2015-06-22	2	1979-06-04	2015-02-15	23		230440	2015-09-25	2561417	2015	2
1043585	1	3	M	2	7	4055	2	1	2	2	2	2	2	1	2015-05-11	2	1959-07-20	2015-05-11	21		211130	2016-01-05	2458292	2015	2
1043610	1	1	M	1	3	4039	2	1	2	2	2	1	1	1	2015-05-12	2	1975-05-11	2015-02-13	41		411990	2015-08-17	5881005	2015	2
1043628	1	3	M	2	9	4057	2	1	2	1	2	2	1	2	2015-03-17	2	1957-02-11	2015-03-17	33		330455	2015-04-02	5476844	2015	2
1043673	1	5	M	4	3	4018	2	1	2	2	1	1	1	5	2015-03-09	2	1996-03-12	2015-03-09	41	41	411820	2015-04-14	5529212	2015	9
1043680	1	3	M	4	0	4051	1	2	2	2	2	2		2	2015-02-09		1963-10-16	2015-02-09	26		261160	2015-07-19	981	2015	2
1043681	1	3	M	4	2	4051	1	1	2	2	2	2		1	2015-07-20	2	1963-10-16	2015-07-26	26		261160	2015-12-09	981	2015	1
1043684	1	2	M	4	6	4043	2	2	2	2	1	1	1	2	2015-01-31	2	1971-02-18	2015-01-21	23		230765	2015-04-21	2806215	2015	2
1043700	1	3	M	1	1	4053	1	2	2	2	1	2	1	2	2015-04-10	1	1961-08-16	2015-03-27	42		420540	2015-05-14	6359981	2015	2
1043701	1	3	M	1	3	4053	1	1	2	2	1	1		2	2015-08-19	1	1961-08-16	2015-08-19	42	42	420540	2015-08-31	2664879	2015	9
1043716	2	3	F	4		4052	2		1					1	2015-04-16	2	1962-08-10	2014-09-27	27		270310	2015-07-17	2007541	2015
1043721	1	3	M	4	1	4032	2	2	2	2	2	2	1	2	2015-03-04	2	1982-03-17	2015-03-04	15		150390	2015-04-04	7095929	2015	2
1043741	1	3	M	1	9	4025	4	9	9	9	9	9		2	2015-03-26	2	1989-03-18	2015-03-26	43		430676	2015-05-30	6895840	2015	9
1043752	1	1	M	4	6	4045	1	2	2	2	2	2	2	2	2015-01-11	2	1969-07-01	2014-12-27	23		230440	2015-03-30	2561417	2015	9
1043760	1	1	F	1	1	4044	1	1	2	2	1	1	2	2	2015-01-12	1	1970-03-27	2015-01-12	33	33	330455	2015-04-03	6808077	2015	2
1043762	1	3	F	2	3	4040	2	1	2	2	2	1	2	2	2016-06-07	2	1974-05-27	2016-06-07	33		330490	2016-08-07	2291533	2016	2
1043763	1	3	M	2	5	4030	2	1	2	2	1	1	1	7	2015-03-06	2	1983-12-20	2015-03-06	43		431490	2015-03-06	2237571	2015	2
1043778	1	1	M	3	1	4032	2	2	2	2	2	2		5	2015-04-27	2	1982-05-14	2015-04-27	21	51	210560	2015-06-26	2451379	2015	9
1043784	1	3	M	1	3	4055	1	1	2	2	1	2	1	7	2015-01-17	2	1958-06-20	2015-01-17	43		431490	2015-01-17	8006881	2015	2
1043785	1	1	M	2	1	4029	2	2	2	2	2	9	2	2	2016-02-16	2	1985-04-27	2016-01-27	27		270430	2016-02-29	2005654	2016	1
1043811	2	3	F	4	4	4047	2	2	2	2	2	1	2	1	2015-01-06	9	1967-04-17	2015-01-09	23		230940	2015-07-13	5522420	2015	9
1043813	1	3	M	1	3	4040	1	2	2	2	2	2	1	1	2015-02-18	1	1974-03-15	2015-02-10	42		420320	2015-08-27	2672464	2015	2
1043823	1	3	M	1	2	4025	3	2	2	2	2	2	1	2	2015-02-25	2	1989-01-03	2015-02-25	43		431560	2015-10-15	2232995	2015	2
1043829	3	3	M	4	1	4057	2	2	2	2	2	2	1	1	2015-03-09	2	1956-05-29	2015-03-09	23		230440	2015-10-27	2415607	2015	2
1043838	1	1	M	4	4	4047	4	2	2	2	2	2	2	1	2015-02-17	2	1967-08-13	2014-12-17	28		280030	2015-08-10	2186	2015	1
1043850	1	1	F	2	9	4027	4	2	2	2	2	2		10	2015-01-30	1	1987-04-03	2014-07-07	33		330455	2015-01-30	2277328	2015	2
1043853	1	3	M	4	3	4038	2	1	2	2	2	2	2	1	2016-09-02	2	1976-07-03	2014-10-02	33		330170	2016-09-10	7010915	2016	2
1043865	3	1	F	4	9	4029	2	9	2	2	9	9	2	1	2015-03-27	9	1985-02-15	2015-03-24	33		330170	2015-04-10	6007317	2015	9
1043914	1	3	F	4	9	4020	4	2	2	2	2	2	1	1	2015-06-18	2	1993-11-18	2015-06-18	26		260005	2016-01-03	2713616	2015	2
1043916	1	5	M	4	0	4046	2	1	2	2	2	2		1	2015-01-21	2	1968-02-04	2015-01-21	51		510730	2015-08-26	5632285	2015	2
1043927	1	3	M	9	9	4031	2							1	2016-05-02	9	1982-11-08	2016-04-06	27		270230	2016-11-24	3508293	2016	9
1043936	1	5	M	9	4	4014	4	2	2	2	2	2	1		2015-01-19	2	2000-07-14	2015-01-19	51		510618	NA	5513103	2015	2
1043951	1	3	F	2	3	4030	2	1	2	2	1	1		2	2015-03-12	1	1983-07-07	2015-03-12	33		330455	2015-05-26	2806320	2015	2
1043953	1	1	F	4	9	4047	4	2	2	2	2	2		1	2015-02-20	9	1967-03-12	2014-10-08	24	24	240800	2015-02-26	2371707	2015	9
1043954	1	2	F	4	3	4046	4	2	2	2	2	2		5	2015-02-12	2	1967-12-03	2015-02-09	24	24	240810	2015-02-12	4013484	2015	9
1043972	1	3	F	2	4	4050	2	2	2	2	2	2		1	2015-01-09	2	1963-12-26	2015-01-09	52		520940	2015-08-31	2382741	2015	9
1044020	3	4	F	1	9	4058	1	9	9	9	9	9		5	2015-02-23	2	1955-12-23	2014-09-27	33		330455	2015-03-26	4046307	2015	1
1044030	1	1	F	4	3	4017	2	2	2	2	9	9	2	2	2015-01-07	9	1997-08-26	2015-01-07	33		330170	2015-09-07	2277603	2015	9
1044050	1	1	M	4	9	4053	2	9	2	2	2	2		1	2016-12-15	2	1961-08-07	2016-12-15	27		270430	2017-06-22	2005565	2016	2
1044060	3	3	M	2	4	4036	2	9	9	1	1	1	2	1	2015-03-05	1	1977-11-14	2015-03-05	43		430920	2015-05-05	2707772	2015	2
1044082	2	2	F	1	5	4019	2	2	2	2	2	2		1	2018-01-10	2	1995-05-06	2018-01-10	43		432300	NA	4068548	2018	2
1044085	3	3	M	2	9	4031	4	1	2	2	1	1		2	2015-04-29	2	1983-02-04	2015-04-29	43		431560	2015-07-21	2707675	2015	9
1044088	1	3	M	4	3	4037	2	2	2	2	1	1	2	2	2015-06-17	2	1977-08-09	2015-06-17	50		500320	2015-12-10	2676818	2015	2
1044103	1	3	F	4	9	4041	2							1	2015-05-13		1973-02-18	2015-05-07	13		130260	2015-11-18	2011867	2015
1044113	1	1	M	4	5	4033	2	2	9	2	1	1		2	2015-02-23	2	1981-01-24	2015-02-24	27		270430	2015-06-29	2009757	2015	2
1044121	2	5	F	4	6	4027	2	2	2	2	2	2	2	8	2015-01-12	2	1987-06-02	2014-09-18	13		130260	2015-01-21	2011883	2015	2
1044148	1	3	F	9	9	4021	2	2	2	2	2	2	1	2	2015-01-21	9	1992-06-15	2015-01-21	33		330170	2015-01-31	2277581	2015	9
1044153	1	3	M	4	0	4035	2	1	2	2	2	1	2	1	2016-03-04	2	1978-10-26	2016-03-04	11		110020	2016-10-20	6670547	2016	2
1044156	1	3	M	4	3	4049	4	1	2	2	2	2	2	1	2015-04-16	2	1965-06-25	2015-04-16	50		500320	2015-11-03	2676818	2015	2
1044160	1	3	F	4	1	4024	2	2	2	2	1	2	1	4	2015-09-24	2	1990-01-17	2014-09-18	33		330455	2015-09-24	5476836	2015	9
1044196	1	1	M	2	1	4045	4	2	2	1	2		1	2	2015-04-19		1969-04-14	2015-04-22	51		510340	2015-09-29	2655039	2015
1044207	1	2	M	4	5	4031	2	2	2	2	2	2	1	1	2015-01-29	2	1983-05-02	2015-01-20	26		261000	2015-07-20	2315017	2015	2
1044208	2	1	M	9	9	4034	2	2	2	2	1	1	2	1	2015-01-21	2	1980-03-28	2015-01-13	31		310620	NA	2181770	2015	9
1044214	1	1	M	4	5	4021	1	2	2	2	1	1	2	2	2017-10-31	2	1993-06-15	2017-10-31	43		430160	2018-01-09	2261928	2017	2
1044227	1	3	F	2	3	4032	2	1	2	1	1	2	1	2	2015-08-13	1	1982-03-24	2015-08-13	33	33	330455	2015-09-30	2806320	2015	2
1044262	1	3	M	9	9	4035	4	9	9	9	9	9		3	2015-01-12	2	1978-12-07	2015-01-12	43		431560	2015-01-13	2818388	2015	9
1044284	1	5	M	4	4	4040	2	9	9	9	9	9	1	1	2015-07-27	2	1974-01-19	2015-07-22	15		150080	2016-03-22	5709105	2015	9
1044289	1	3	F	1	3	4027	1	2	2	2	1	1		2	2015-04-01	2	1987-06-25	2015-03-31	43		432300	2015-04-30	2231220	2015	2
1044304	1	3	M	4	4	4018	2	2	2	2	2	2	2	1	2015-05-25	9	1996-03-15	2015-05-25	33	33	330455	2015-12-11	6514022	2015	9
1044320	1	3	M	2	9	4029	1	2	2	2	1	2	1	2	2015-02-26	2	1984-11-28	2014-09-02	33		330455	2015-02-26	2273179	2015	2
1044330	2	3	M	4	5	4030	1	2	2	2	2	2	1	1	2015-03-11	2	1984-08-30	2015-03-11	51		510840	2015-09-30	6300502	2015	2
1044353	1	5	M	4	3	4023	4	2	2		2	2	2	9	2015-02-04	2	1990-12-13	2014-11-28	15		150080	2015-07-09	2328569	2015
1044374	1	3	F	4	3	4042	2	2	2	2	2	2	2	2	2016-05-04	2	1972-09-08	2016-05-04	13		130260	2016-08-02	2013886	2016	2
1044375	1	3	F	4	1	4042	2	2	2	2	2	2	2	2	2016-09-15	2	1972-09-08	2016-08-17	13		130260	2016-12-29	2013886	2016	2
1044378	2	1	F	2	9	4037	1	2	2	2	2	2		1	2015-05-21	2	1977-04-20	2015-05-21	26		261160	2016-01-23	981	2015	2
1044391	1	3	F	1	6	4030	2	2	2	2	2	2	1	7	2018-07-09	2	1984-02-23	2018-07-09	43		431490	NA	8006881	2018	2
1044395	1	1	F	4	6	4045	1	1	2	2	1	1	2	2	2016-09-29	2	1969-04-14	2016-09-09	33		330455	2016-12-19	5358833	2016	1
1044413	1	3	M	1	1	4056	2	1	2	2	2	2		4	2015-02-11	2	1957-12-05	2015-02-12	51		510770	2015-04-21	3339955	2015	2
1044436	1	3	M	2	2	4025	2	2	2	2	2	2	1	2	2015-01-12		1989-09-22	2015-01-12	33		330455	2015-06-30	2270013	2015	2
1044463	1	3	F	3	3	4014	4	2	2	2	2	2		2	2015-01-23	2	1999-06-04	2014-12-24	27		270430	2015-12-02	2009757	2015	2
1044473	1	3	F	1	6	4046	1	2	2	2	2	2		2	2015-08-28	2	1967-10-29	2015-08-27	42		420540	2016-01-14	2692112	2015	2
1044474	1	3	F	1	5	4046	1	1	2	2	1	1		2	2015-01-09	1	1967-10-29	2015-01-08	42		421660	2015-03-12	5580617	2015	2
1044488	1	2	F	1	1	4063	2	2	2	2	2	2	2	1	2015-11-04	2	1950-12-07	2015-11-04	42		420590	2016-05-20	6616186	2015	9
1044498	1	3	M	1	5	4035	4	2	2	2	2	2	2	1	2015-07-28	2	1979-05-22	2015-07-01	50		500270	2016-01-01	383	2015	9
1044510	2	3	M	4	2	4043	2	2	2	2			2	2	2015-06-15		1971-09-16	2015-06-15	27		270430	2015-12-21	5690323	2015
1044521	1	3	M	2	9	4038	4	2	2	2	1	1		2	2015-08-24	2	1976-02-01	2015-08-24	43		431560	2015-12-01	2707675	2015	2
1044534	1	3	M	2	3	4034	2	2	2	2	2	1	1	1	2015-03-23	2	1980-08-23	2014-11-11	53		530010	2015-05-28	3028011	2015	2
1044535	3	1	M	1	9	4033	4	2	2	1	2	2		5	2015-07-23	1	1981-05-20	2014-12-10	33	33	330455	2015-07-23	2273349	2015	2
1044540	1	3	M	1	1	4031	1	2	2	2	1	2		2	2015-03-31	2	1982-08-31	2015-03-17	43		431560	2015-08-24	2818388	2015	2
1044566	1	5	F	2	7	4024	2	2	2	2	2	2		5	2015-01-21	2	1989-12-23	2014-12-13	31		310620	2015-09-22	24155	2015	2
1044567	1	3	M	4	3	4020	1	2	2	2	9	9		1	2015-05-18	9	1994-04-20	2015-05-19	33	33	330455	2015-06-22	2295415	2015	9
1044575	1	3	F	1	8	4040	4	2	1	2	2	2	2	8	2015-07-08	2	1974-03-03	2015-07-08	13		130260	2015-07-08	2011883	2015	2
1044583	1	3	M	1	4	4030	4	2	2	2	1	1		2	2015-04-09	2	1984-02-15	2015-04-09	43		432300	2015-06-20	2231220	2015	2
1044596	2	3	M	1	6	4039	1	9	2	9	9	9		4	2015-04-30	2	1975-02-26	2014-11-15	33		330455	2015-07-23	2270269	2015	9
1044607	1	3	M	2	3	4044	2	9	2	2	1	1	1	1	2016-08-31	2	1969-09-30	2016-08-30	33		330455	2017-04-13	2270560	2016	2
1044618	1	1	M	4	9	4026	2	2	2	2	9	9	2	1	2015-01-15	9	1988-06-01	2014-12-30	12		120040	2015-08-31	2000075	2015	9
1044623	1	2	M	2	9	4060	2	1	2	2	9	1		3	2015-01-04	2	1953-08-14	2014-01-04	33		330100	NA	2287579	2015	9
1044633	1	2	M	1	3	4027	2	1	2	2	9	9	1	1	2015-02-13	2	1986-06-13	2015-02-14	12		120040	2015-08-16	2000466	2015	2
1044642	1	3	M	1	9	4030	2	2	2	2	2	2	1	2	2015-08-10	9	1984-07-22	2015-08-10	33	33	330455	2016-06-21	5179726	2015	9
1044654	1	1	M	1	2	4060	2	2	2	2	2	2	9	1	2015-01-09	9	1953-11-29	2014-08-14	33		330455	2015-01-09	2273349	2015	9
1044682	1	1	F	1	9	4025	1	2	2	2	1	1	1	5	2015-02-14	2	1989-01-05	2015-02-14	43	43	430460	2015-07-08	3874281	2015
1044686	1	3	M	4		4032	4	1	2	2	2	2		1	2015-06-11	2	1982-02-14	2015-06-11	23		230590	2015-12-11	2480336	2015
1044702	2	3	M	1	9	4036	2	1	2	2	1	2		8	2015-02-19	2	1978-06-24	2015-02-19	43		431560	2015-02-26	2232995	2015	9
1044711	1	1	M	1	7	4022	4	2	9	9	9	9		1	2015-01-14	2	1992-04-29	2015-01-15	23		230440	2015-07-16	2528827	2015	2
1044721	1	3	M	1	1	4036	1	2	2	2	1	2		7	2015-01-29	1	1978-11-18	2014-12-04	43		431490	2015-01-29	2237121	2015	2
1044736	1	3	M	4	0	4036	2	1	2	2	2	2	1	10	2015-07-28	2	1978-07-30	2015-07-28	26		260300	2016-05-05	5064732	2015	2
1044748	2	3	M	5	0	4027	2	1	2	2	2	2	1	1	2015-03-19	2	1986-04-01	2015-03-19	14		140010	2015-12-19	2320665	2015	2
1044750	1	5	M	1	3	4054	3	9	9	9	9	9	1	1	2015-07-16	2	1959-08-27	2015-07-09	43		431560	2016-02-16	2818507	2015	2
1044752	1	3	M	1		4050	4	1	2	2	2	1	1	2	2015-02-27	2	1963-12-25	2015-02-27	42		421230	2017-05-25	2418975	2015	1
1044812	1	1	M	4	3	4038	1	2	2	2	1	2	1	2	2015-03-05	1	1976-02-14	2015-03-05	42		420820	2015-05-25	2513935	2015	2
1044816	1	3	F	4	9	4018	4	9	9	9	9	9	2	10	2015-05-18	2	1996-03-24	2014-11-05	13		130260	2015-05-18	6421393	2015	2
1044831	1	2	M	4	9	4032	1	2	2	2	1	2	2	2	2015-02-13	2	1981-12-23	2014-11-25	23		230440	2015-02-13	2561417	2015	2
1044837	1	3	M	1	3	4028	2	2	2	1	2	2	1	1	2015-01-06	2	1986-02-18	2014-09-18	33		330455	2015-06-23	3784975	2015	2
1044845	1	3	M	1	3	4035	1	2	2	2	2	2	9	1	2015-01-16	2	1979-05-16	2015-10-24	33		330455	2015-04-29	6559735	2015	2
1044905	1	3	M	4	3	4037	2	1	2	2	1	1	2	2	2015-08-18	2	1977-01-23	2015-08-18	21		211130	2016-01-19	2456915	2015	2
1044934	2	2	F	4	9	4015	4							2	2015-03-17		1999-05-28	2015-03-17	51		510340	2015-04-10	2494523	2015
1044947	1	3	F	2	1	4019	2	2	2	2	2	2	1	1	2015-01-29	2	1995-09-24	2015-01-29	43		431490	2015-06-16	6925464	2015	2
1044961	1	3	M	9	9	4031	1	1	2	2	2	1	1	5	2015-05-11	1	1983-02-03	2015-05-12	26		260960	2015-09-04	2345048	2015	2
1044962	1	5	M	3	3	4027	2	1	2	2	2	2	1	2	2015-07-16	2	1987-05-21	2015-06-16	51		510700	2016-02-12	2397102	2015	2
1044971	1	3	F	2	1	4021	2	2	2	2	2	2	2	7	2015-03-05	2	1992-07-10	2015-03-18	33		330455	2016-03-24	7052049	2015	9
1044973	1	3	F	2	9	4034	1	2	2	2	2	2	1	1	2015-06-03	2	1980-03-17	2015-05-15	33	33	330455	2015-11-27	3784975	2015	9
1044977	2	1	F	4	9	4014	4	2	2	2	2	2		5	2015-01-15	2	2000-07-20	2014-11-26	24		240810	2015-01-15	2653923	2015	9
1044998	1	3	M	1	1	4062	2	1	2	2	2	1	2	2	2015-05-06	1	1951-08-02	2015-04-16	50		500270	2015-11-18	21652	2015	2
1045002	1	3	M	1	9	4033	2							5	2015-01-22		1980-05-27	2015-01-22	51		510340	2015-07-23	2604310	2015
1045003	1	3	F	2	3	4026	2	9	9	9	1	9			2015-04-06	9	1988-02-12	2015-04-06	33		330455	NA	2270714	2015	9
1045014	1	3	F	2	1	4032	1	1	2	2	1	1		2	2015-08-24	2	1981-09-06	NA	42		420540	2015-08-24	2692481	2015	2
1045037	1	3	M	4	0	4068	2	1	2	2	2	2	1	1	2015-09-04	2	1946-02-11	2015-09-04	51	52	510270	2016-01-22	2473003	2015	2
1045052	1	1	M	4	2	4033	4	2	2	2	2	2		2	2015-01-07	2	1980-12-21	2014-12-16	13		130260	2015-02-22	2011867	2015	2
1045056	1	1	M	9	9	4035	1	9	9	9	9	9	1	2	2015-01-02	9	1979-10-17	2015-01-02	33		330455	2015-03-31	7523246	2015	9
1045060	3	3	M	1	3	4024	4	1	2	2	2	2	2	2	2015-02-12	2	1990-11-18	2014-12-18	33		330490	2015-08-24	2297213	2015	9
1045070	1	5	M	4	3	4041	2			1	2	2		1	2015-02-20		1973-09-13	2014-12-05	26		261160	2015-03-06	6897029	2015
1045075	1	5	F	4	10	4001	4	2	2	2	2	2			2015-03-13	2	2014-03-03	2015-03-13	33		330455	NA	6503772	2015	2
1045103	1	1	M	4	4	4052	4	2	2	2	1	2	1	1	2015-03-30	2	1962-07-01	2015-03-30	41	42	411820	2015-08-12	5529212	2015	2
1045123	1	3	M	1	4	4044	1	2	2	2	1	1		5	2015-02-02	2	1969-10-09	2015-02-01	42	42	421660	2015-02-06	2555646	2015	2
1045142	1	3	M	4	9	4039	1	9	9	9	9	9	2	2	2015-01-09	2	1975-09-03	2014-12-12	41		410690	2015-08-28	2639572	2015	9
1045160	1	3	M	4	3	4056	2	1	2	2	1	1		5	2015-02-20	2	NA	2015-02-20	41	41	411320	2015-04-14	17663	2015	2
1045166	1	3	M	9	9	4022	2	9	9	9	9	9	2	1	2015-02-06	1	1992-08-20	2014-12-16	15		150150	2015-07-17	2675935	2015	9
1045178	1	2	M	4	3	4023	2	2	2	2	2	2	2	2	2015-01-19	2	1991-06-22	2014-12-19	13		130260	2015-01-19	2017040	2015	2
1045203	1	3	M	4	3	4032	2	2	2	2	2	2	1	1	2015-01-02	2	1982-03-08	2014-12-18	21		211130	2015-03-27	2458292	2015	2
1045238	3	1	M	1	6	4052	4	2	2	2	2	2	2	4	2015-03-12	2	1962-04-03	2015-03-12	43		431490	2015-06-14	2237601	2015	2
1045241	1	5	M	4	5	4042	2	1	1	2	2	2	1	5	2015-02-10	2	1972-02-23	2014-09-30	33		330455	2015-04-27	5457009	2015	2
1045306	1	1	F	1	8	4041	4						9	2	2015-01-12	2	1973-08-15	2014-12-19	33	33	330340	2016-06-08	2271877	2015	9
1045309	1	3	M	4	5	4021	2	2	2	2	2	2	1	2	2015-09-04	2	1993-03-29	2015-09-04	31		314330	2016-05-30	2219093	2015	2
1045313	1	3	M	2	2	4037	2	1	2	2	2	1	2	5	2015-01-17	2	1977-04-14	2015-01-17	33	33	330330	2015-03-22	12769	2015	2
1045317	1	5	F	4	0	4072	2	2	2		2			5	2015-02-12		1941-11-07	2014-10-03	23		230250	2015-05-12	2481251	2015
1045339	2	1	M	4	9	4073	2	9	1	9	9	9		1	2015-03-27	2	1941-06-08	2014-12-26	24	24	240810	2015-03-27	4013484	2015	9
1045354	1	1	M	4	3	4054	4	9	9	9	2	2	2	2	2015-02-03	2	1960-02-14	2015-01-28	26	26	261160	2015-11-12	434	2015	2
1045361	3	3	M	4	1	4057	1	1	2	2	2	2			2015-02-12	2	1957-03-11	2014-12-22	15		150680	NA	2622084	2015
1045367	1	3	M	9	9	4049	1	2	2	2	2	2		2	2015-05-06		1965-02-03	2015-05-06	26		261160	2015-06-06	981	2015	2
1045389	1	3	M	1	1	4057	1	2	2	2	2	2		2	2015-09-03	2	1957-02-16	2015-07-23	43		430930	2016-03-15	2225956	2015	1
1045392	1	1	M	4		4041	2	2	2	2	2	1	1	1	2016-11-16	2	1972-10-23	2016-11-07	28		280440	2017-05-16	5147948	2016	2
1045393	1	1	M	4		4062	2	2	2	2	2	2		5	2015-01-05	2	1952-02-02	2014-12-08	21		210340	2015-06-26	5547334	2015	2
1045408	1	4	M	9	9	4051	4	9	9	9	9	9		1	2015-01-21	9	1963-05-02	2014-11-12	33		330455	NA	2269988	2015	9
1045434	1	3	M	4	9	4038	1	2	2	2	2	2	2	1	2015-02-05	2	1975-05-28	2015-02-05	26		260790	2016-03-18	5396484	2015	9
1045438	1	5	M	2	3	4011	2	2	2	2	2	2	2	2	2015-05-28	2	2003-01-14	2014-11-25	33		330490	2015-06-28	2291533	2015	2
1045445	2	3	M	1	2	4050	2	2	2	2	2	2	1	8	2015-10-15	2	1964-03-20	2015-10-16	41		410830	2015-10-16	2673134	2015	2
1045453	1	1	M	2	3	4040	1	2	2	2	2	2	1	7	2015-01-12	2	1974-03-25	2015-01-12	33		330455	2015-01-28	5620287	2015	2
1045468	1	1	M	1	6	4038	1	2	2	2		2	2	5	2015-01-13	2	1976-09-15	2014-12-15	21		211130	2015-01-13	2464276	2015	2
1045491	1	3	F	1	4	4033	2	2	2	2	1	2		5	2015-03-30	2	1981-05-30	2015-03-30	41	41	411350	2015-05-13	2754355	2015	2
1045505	1	3	M	4	2	4029	4	2	2	1	2	2	2	2	2015-03-03	2	1985-07-03	2015-03-03	23		230440	2015-07-01	2482134	2015	2
1045534	1	1	M	4	1	4054	2	1	1	2	2	2	1	5	2015-01-03	2	1960-08-01	NA	23		230765	2015-03-09	2806215	2015	9
1045535	1	3	M	4		4054	2	1	1	2	2	2		5	2015-03-16	1	1960-08-01	2014-12-30	23	23	230440	2015-06-26	2528959	2015	2
1045537	3	1	M	1	9	4071	4	2	9	2	2	2		1	2015-01-12		1943-06-02	2014-12-17	33	33	330330	2015-02-09	12521	2015
1045538	1	5	M	1	1	4058	2	1	2	2	2	2		5	2015-03-31	2	1955-11-02	2015-03-31	42	42	420540	2015-04-17	2664879	2015	9
1045539	1	5	M	1	0	4058	4	1	2	2	2	2		5	2015-10-07	2	1955-11-02	2015-10-07	42		420540	2015-12-08	2664879	2015	2
1045557	1	3	F	9	9	4028	1	2	2	2	2	1	1	4	2015-05-22	2	1986-05-08	2015-05-22	26		260960	2016-02-12	2345048	2015	2
1045565	1	1	M	4		4046	4	1	2	2	2	1	1	2	2015-01-19	2	1968-09-03	2014-12-23	33		330455	2015-12-21	2273640	2015	2
1045566	1	3	M	4		4046	2	2	2	2	2	1	1	1	2015-05-07	2	1968-09-03	2015-05-07	33		330455	2016-05-16	2273640	2015	2
1045573	1	2	M	4	0	4037	2	1	2	2	1	2		3	2015-01-09	2	1977-08-21	2014-12-16	24		240810	2015-01-09	4013484	2015	9
1045578	1	3	F	4	9	4045	2	1	2	2	2	1	1	1	2015-10-16	1	1968-05-25	2015-10-16	15		150345	2016-07-13	5919517	2015	2
1045582	1	3	F	1	2	4076	4	2	2	2	2	2	1	8	2017-05-10	2	1937-05-01	2017-05-10	31		315180	2017-06-27	2214733	2017	2
1045586	1	1	F	9	9	4052	4	2	2	1	9	9	1	5	2015-01-05	2	1962-07-31	2014-12-30	15		150442	2015-11-19	2316412	2015	9
1045602	1	5	F	1	4	4032	2	2	2	2	2	1	2	5	2015-02-03	2	1982-07-21	2014-12-01	42		420590	2015-06-15	6616186	2015	2
1045618	1	1	F	2	4	4025	2	2	2	2	1	1	2	2	2015-01-14	2	1989-05-25	2014-12-12	23		230440	2015-07-15	2529238	2015	1
1045627	1	1	F	4	4	4024	4	2	2	2	2	2	2	1	2015-01-22	2	1989-12-29	2015-01-27	23		230370	2015-08-05	2723875	2015	2
1045628	1	5	F	4	6	4016	3	2	2	2	2	2	2	5	2015-01-27	2	1998-08-12	2014-11-01	13		130260	2015-05-06	3027171	2015	2
1045643	1	3	M	4	9	4064	2	2	2	2	2	2		5	2015-05-06		1950-03-20	2014-11-12	26		261160	2015-05-06	426	2015
1045648	1	3	F	4	2	4027	2	2	2	1	1	2	1	2	2015-01-02	2	1987-04-29	2014-12-30	33		330455	2015-06-15	2270714	2015	2
1045649	1	3	F		1	4027	2	2	2	1	1	2	1	2	2015-01-26	2	1987-04-29	2014-12-30	33		330455	2015-06-15	6664075	2015	2
1045656	1	3	M	1	3	4049	2	1	2	2	1	1		5	2015-07-31	2	1964-11-27	2015-07-31	42	42	420540	2015-08-03	2664879	2015	2
1045658	1	5	M	2	0	4056	4	1	2	2	2	1		1	2015-04-13	2	1958-05-07	2014-11-13	33		330220	NA	2279207	2015	9
1045661	1	3	M	2	3	4037	2	2	2	2	1	1		1	2015-07-13	2	1976-11-12	2015-07-13	42		420540	2015-09-11	19801	2015	9
1045713	1	3	M	4	9	4033	1	1	2	2	2	1		5	2015-02-05		1981-02-03	2014-10-17	26	26	261160	2015-02-06	426	2015
1045718	1	5	M	4	3	4028	2	1	2	2	2	2	1	5	2015-01-26	2	1986-03-01	2014-08-19	41	41	410690	2015-02-02	17299	2015	2
1045751	1	5	M	4	9	4041	4	9	1	9	9			1	2015-02-04	9	1973-09-22	2014-12-16	26		260345	2015-07-02	2346230	2015	9
1045781	1	5	M	1	3	4042	2	1	2	2	2	1	1	5	2015-04-07	2	1972-01-07	2015-04-15	42		421800	2016-02-18	2622890	2015	2
1045785	2	3	M	2	4	4032	2	1	2	2	1	1		2	2015-02-08	2	1981-04-25	2015-02-09	43		431560	2015-09-15	2707675	2015	2
1045812	2	5	M	4	3	4024	2	2	2	2				7	2015-01-12	2	1989-05-18	2014-03-26	15		150680	NA	2330032	2015
1045813	1	5	F	4	9	4035	1	2	2	1	2	1		5	2015-07-20		1979-05-13	2015-06-17	52		520396	2016-08-01	8010862	2015
1045818	1	1	M	4	6	4040	2	2	2	2	2	2	1	1	2015-04-30	2	1974-04-16	2014-10-01	33		330455	2015-07-14	6664075	2015	2
1045819	1	2	F	4	6	4040	2	2	2	2	2	1	2	7	2016-01-11	2	1974-04-16	2016-01-11	33		330455	2016-01-28	6664075	2016	2
1045834	1	1	M	1	2	4029	4	2	2	2	1	1		1	2015-01-23	2	1985-08-08	2015-01-23	27		270430	2015-04-30	7130783	2015	2
1045856	1	3	M	4	3	4031	2	2	2		1	2	1	2	2015-07-07	2	1983-05-22	2015-07-07	26		260790	2015-09-08	7735707	2015	2
1045866	2	3	F	4	4	4041	1	2	2	2	2	2	2	1	2015-03-09	9	1972-10-06	2015-03-09	26		261160	2015-08-25	1090	2015	9
1045868	1	3	F	2	3	4025	2	1	2	2	1	1	2	2	2015-02-24	2	1988-12-31	2014-09-03	52		520860	2015-11-27	2383292	2015	2
1045888	1	1	M	2	3	4024	2	2	2	2	2	2	2	2	2015-03-18	2	1990-04-29	2014-09-18	28		280670	2015-03-19	2423227	2015	2
1045889	1	5	M	1	3	4028	1	2	2	2	2	2	2	5	2015-02-19	2	1986-11-13	2014-12-30	43		431350	2015-06-05	6307167	2015	2
1045900	1	5	F	1	4	4039	1	2	2	2	2	2		1	2015-01-14	2	1975-03-05	2015-01-14	42		420540	2015-02-08	2664879	2015	1
1045916	1	2	M	2	5	4033	2	1	2	2	2	2	2	1	2015-01-04	2	1981-05-18	2015-01-23	21		211130	2015-09-26	2464276	2015	2
1045919	1	3	M	2	4	4064	1	2	2	2	2	2	1	10	2015-04-28	2	1949-10-02	2015-04-09	42		420820	2015-11-26	2513935	2015	2
1045920	1	3	M	2	4	4064	1	2	2	2	2	2		5	2015-04-14	2	1949-10-02	2015-04-09	42		420820	2015-04-14	2522691	2015	2
1045930	1	5	M	5	9	4051	1	1	2	2	2	2	1	5	2015-10-11	2	1963-01-30	2015-08-22	23	23	230765	2015-10-17	2806215	2015	9
1045945	1	1	M	4	1	4058	2	2	2	2			2	1	2015-01-20		1956-07-18	2015-01-20	27	27	270800	2016-08-10	2004135	2015
1045948	1	5	M	2	9	4059	2	1	2	2	1	2	9	4	2015-02-09	2	1955-05-23	2015-01-28	33	33	330455	2015-04-04	2273209	2015	9
1045959	1	3	F	9	9	4021	4	2	2	2	9	9			2015-06-22	9	1992-12-21	2015-06-19	33	33	330455	NA	2270714	2015	9
1045961	1	3	M	4	3	4044	2	2	2	2	2	2	1	1	2015-01-15	1	1970-09-24	2014-12-10	42		420540	2015-07-20	19739	2015	2
1045968	1	1	M	1	4	4021	4	2	2	2	2	1		2	2015-03-03	2	1992-12-07	2015-03-03	27		270430	2015-09-10	2005603	2015	9
1045975	1	3	M	2	9	4030	3	1	9	9	1	1			2015-01-12	2	1984-05-06	2015-01-12	43		431560	2015-06-11	2707675	2015	1
1045977	1	3	M	4	9	4018	2	2	2	2	2	2	2	2	2015-01-23	2	1996-05-06	2015-01-20	13		130260	2015-02-01	2014750	2015	9
1046015	1	3	M	2	5	4040	2	1	2	2	2	2	1	2	2015-03-30	1	1974-07-11	2014-12-29	43		431490	2015-05-02	7043082	2015	2
1046057	1	3	F	4	5	4028	1	2	2	2	2	2	2	1	2015-03-12	2	1985-06-11	2015-02-06	42		420540	2015-08-04	2692481	2015	2
1046059	1	3	F	4		4026	2	2	1	2	2	2	1	5	2015-01-25	2	1987-03-11	2015-01-25	41	41	411950	2015-07-08	18376	2015	2
1046073	1	3	M	4	10	4006	2	2	2	2	2	2	2	2	2015-01-15	2	2008-10-05	2014-12-15	15		150553	2015-03-19	2614308	2015	9
1046076	1	1	M	2	3	4021	2	2	2	2	2	2	2	1	2015-01-28	2	1993-02-25	2015-01-28	28		280670	2015-08-12	2423227	2015	2
1046094	1	1	M	1	7	4019	2	2	2	2	2	2		1	2015-04-01	2	1994-10-12	2014-10-13	42		421190	2015-04-14	5969018	2015	2
1046102	1	3	F	2	5	4031	4	2	2	2	2	2	2	2	2015-03-26	2	1983-01-17	2015-03-26	42	42	420540	2015-03-26	2692481	2015	2
1046118	1	1	F	4	9	4036	2	2	2	2				2	2016-02-22		1977-10-02	NA	26		261160	2016-02-23	426	2016
1046170	1	3	M	1	5	4038	1	2	2	2	2	2	1	2	2015-04-01	2	1976-06-01	2015-04-01	16		160030	2015-09-29	2022192	2015	2
1046177	1	2	M	1	4	4029	2	2	2	2	1	1	1	1	2015-04-29	2	1985-05-04	2015-04-30	42		420140	2016-02-17	2691515	2015	2
1046233	1	3	M	2	1	4041	3	1	2	2	2	2		5	2015-10-14	2	1973-10-08	NA	23	23	230625	2015-12-04	2481855	2015	2
1046240	1	1	M	4	5	4026	4	2		2	2	2	2	2	2015-04-13	2	1988-01-19	2014-12-17	23	23	230625	2015-04-13	5196337	2015	2
1046250	1	1	M	9	9	4022	4	9	9	9	9	9	2	10	2015-05-18	2	1991-09-02	2014-08-12	13		130260	2015-05-18	6421393	2015	2
1046266	1	1	M	1	5	4027	2	1	2	2	1	1	2	2	2015-02-20	1	1986-12-29	2014-10-23	43		432120	2015-02-23	2225573	2015	9
1046275	1	5	M	4	2	4025	2	2	2	2	2	2		1	2015-01-08	2	1989-06-13	2014-12-09	21		210177	2015-06-05	2644398	2015	2
1046321	1	2	F	4		4020	2	2	2	2	2	2		1	2015-03-09	2	1993-11-10	2014-11-08	16		160030	2015-03-15	2022192	2015	2
1046338	1	3	F	4	6	4023	2	1	2	2	2	2	1	1	2015-01-21	9	1991-02-15	2014-10-07	33		330170	2015-04-14	2277662	2015	9
1046349	1	3	M	1		4074	2	2	2	2	2	2	1	2	2015-01-06	2	1939-12-15	2015-01-06	43		430060	2015-03-26	2231506	2015
1046371	1	3	M	4	5	4024	2	1	2	2	1	1	1	2	2015-05-04	2	1990-07-18	2015-05-05	21		210240	2015-07-01	3326853	2015	2
1046395	1	1	M	4	2	4052	4	1	2	2	2	2	1	5	2015-04-07	2	1961-07-21	2015-04-07	23		231200	2015-08-23	7361203	2015	9
1046402	1	1	M	4		4061	2	2	1	2	2	2		5	2015-04-14	2	1953-04-20	2015-04-14	27		270430	2015-07-10	2005689	2015	2
1046414	1	1	M	4	9	4032	4	2	2	2	2	2	2	1	2015-04-14	2	1981-03-03	2014-12-04	23		230625	2015-06-04	6375308	2015	2
1046422	1	1	M	2	2	4026	2	2	2	2	1	1	2	1	2015-01-19	1	1988-08-09	2014-12-16	28		280030	2015-07-14	2186	2015	2
1046427	1	1	M	4	1	4057	4	2	2	2	2	2		2	2015-01-19		1956-11-17	2015-01-19	26		261160	2015-12-14	3037908	2015
1046463	1	3	F	4		4022	2	1	2	2	2	2		2	2016-07-26	2	1991-09-15	2016-07-26	24		240810	2016-08-26	2656914	2016	9
1046492	1	1	M	4	2	4035	2	2	2	2	2	2	2	1	2015-05-27	2	1979-03-25	2014-12-29	23		230625	2015-06-29	5196337	2015	2
1046500	1	3	F	1	9	4029	2	2	2	2	1	2	1	2	2015-01-30	1	1985-07-25	2014-07-30	33		330455	2015-04-16	2277328	2015	2
1046501	1	5	F	4	6	4055	4	2	2	2	2	2		2	2015-01-19	2	1958-12-17	2014-12-13	51	52	510677	2015-02-13	2571897	2015	2
1046518	1	5	M	2	6	4050	2	1	2	2	1	1	9	1	2015-02-05	1	1964-08-13	2014-12-23	33		330455	2015-02-05	2273209	2015	9
1046552	1	1	M	1	4	4034	1	2	2	2	2	2	2	2	2015-05-15	2	1980-04-03	2015-05-15	21		211130	2015-07-16	2456915	2015	2
1046578	1	2	M			4030	2	2	2	2	2	2		5	2015-06-16	2	1983-12-24	2014-11-12	43		430535	2015-06-16	5880890	2015	9
1046586	1	3	M	4	0	4047	2	2	2	2	2	2	1	1	2015-01-26	2	1967-06-06	2015-01-26	26		260660	2015-05-11	3415104	2015	2
1046623	1	3	M	9	9	4055	2	1	2	2	2	2	2	2	2015-03-03	2	1958-12-06	2015-03-03	26		261160	2015-05-05	22209	2015	9
1046652	1	3	F	4	1	4045	2	2	2	2	2	2	1	1	2015-01-09		1968-10-22	2015-01-09	23		230763	2015-07-30	2724804	2015
1046665	1	3	F	4	9	4042	2	2	2	2	2	2	1	1	2015-07-28	2	1972-02-08	2015-07-28	26		260300	2016-05-05	5064732	2015	2
1046669	1	3	F	4		4050	2	2	2	2	2	2	2	1	2015-02-16		1964-02-13	2015-02-10	15		150440	2015-07-01	2311860	2015
1046677	1	3	F	1	3	4043	1	2	2	2	1	2		1	2015-05-22	2	1970-08-15	2015-05-22	42		421190	2016-01-29	2418428	2015	9
1046690	1	3	F	1	3	4024	1	2	2	2	1	1		1	2015-01-26	2	1990-05-26	2014-12-12	52		521850	2015-08-17	2360454	2015	2
1046724	1	3	M	4	9	4034	2	1	2	2	1	2	2	1	2015-05-11	2	1980-04-25	2015-05-11	23		230440	2015-12-11	2482207	2015	2
1046754	1	5	F	1	4	4028	1	9	9	9	1	9	9	2	2015-09-16	2	1985-12-20	2014-01-20	31		314600	2015-10-08	7041950	2015	9
1046766	1	3	M	9	1	4037	1	9	9	9	2	2	1	1	2015-03-23	2	1977-03-10	2015-02-27	42		420820	2015-06-18	7310846	2015	2
1046783	1	5	M	4	1	4060	2	1	1	2	2	1		5	2015-01-16	2	1954-07-03	2014-12-26	50		500070	2015-09-23	6989438	2015	2
1046794	1	1	M	4	2	4033	4	2	2	2	2	2	1	1	2015-06-01	2	1981-04-01	2015-02-13	23		230625	2015-08-14	6375278	2015	2
1046798	1	3	M	9	9	4044	2	1	2	2	1	9	2	1	2016-02-29	1	1969-11-12	2014-10-14	31		311860	2016-06-25	2189941	2016	9
1046800	1	3	M	2	9	4057	2	2	2	1	2	2			2015-06-18	2	1957-04-09	2014-09-15	31		310560	NA	3698548	2015	2
1046861	2	3	M	9	9	4039	2	1	2	2	9	1	1	2	2015-07-03	2	1974-11-18	2015-06-18	53		530010	2015-08-26	10642	2015	9
1046910	1	3	M	1	9	4061	2	2	2	2	2	2	2	5	2015-01-22	9	1953-07-12	2015-01-22	26		261160	2015-04-22	507	2015	9
1046937	1	1	M	4	9	4028	2	2	2	2	1	1	2	5	2015-01-20	1	1986-08-09	2014-11-28	33	33	330455	2015-01-31	6808077	2015	2
1046969	1	3	M	1	3	4049	4	1	2	2	2	1			2016-10-27	2	1964-12-23	2016-10-27	43		431490	NA	7497547	2016	2
1046998	1	3	M	4	9	4038	4	9	9	2	9	9	1	3	2015-03-04	1	1976-07-08	2015-02-03	17		170255	2015-03-04	2468972	2015	9
1047012	1	3	M	2	5	4020	2	2	2	2	2	2	2	7	2017-06-06	2	1993-09-17	2014-01-13	33		330455	2017-06-06	6582788	2017	2
1047019	1	3	M			4040	2	1	1	2	2	1	9	1	2015-04-01	2	1974-01-11	2015-04-01	52		522060	2015-12-01	2440067	2015	2
1047033	1	3	M	4	1	4037	2	1	2	2	2	2	1	1	2015-01-08	2	1977-03-14	2015-01-08	41		410580	2015-07-29	14915	2015	9
1047035	1	5	M	5	9	4018	3	2	2	2	2	2		2	2015-12-07	2	1996-01-31	2015-12-07	50		500350	2016-07-13	2536714	2015	1
1047057	1	1	M	4	5	4030	4	2	2	2	1	2	2	5	2015-01-23	9	1984-09-05	2014-11-16	23		230440	2015-08-21	2561417	2015	9
1047062	1	3	M	2	3	4038	1	2	2	2	2	2	2	2	2015-11-23	2	1975-11-30	2015-11-23	43		430930	2016-03-15	2225956	2015	1
1047086	1	1	M	4	9	4027	2	2	2	2	2	2		2	2015-01-02	2	1987-06-18	2014-11-15	23		230440	2015-02-02	2561417	2015	9
1047119	1	1	F	4	6	4044	4	2	2	2	2	2	1	1	2015-05-27		1970-11-24	2015-05-27	51		510340	2015-06-22	2494884	2015	2
1047122	1	1	M	4	3	4036	2	9	9	9	9	9	2	2	2015-05-25	2	1978-05-30	2014-12-18	33	33	330455	2016-01-20	2291274	2015	9
1047139	2	3	F	1	3	4035	1	1	2	2	1	1		5	2015-07-22	2	1979-06-18	2015-07-22	42	42	420540	2015-08-10	2664879	2015	2
1047143	1	3	F	4	1	4057	2	2	1	2	2	2	1	1	2015-05-15	2	1957-10-20	2014-11-10	31		313470	2015-11-24	7584660	2015	9
1047146	2	3	M	4	9	4025	1	9	9	9	1	1		5	2015-08-06	9	1989-01-13	2015-07-01	26		261160	2015-08-14	2427427	2015	9
1047155	1	1	M	1	8	4033	1							5	2015-02-12		1981-08-12	2015-02-12	51		510340	NA	2393565	2015
1047199	1	5	F	1	3	4012	4	2	2	2	2	2		5	2015-03-05	2	2002-03-23	2014-12-09	33		330455	2015-10-14	2708213	2015	2
1047206	1	3	M	1	4	4029	1	2	2	2	9	2		1	2015-03-17	2	1984-11-16	2015-02-26	42	42	420540	2015-03-17	2664879	2015	9
1047208	1	3	F	2	3	4038	1	2	2	2	1	2	1	7	2015-07-20	2	1976-04-07	NA	43		431490	2015-07-20	2237121	2015	2
1047224	1	3	M	4	1	4037	4	1	2	2	2	2	1	1	2015-01-12	2	1977-01-05	2014-10-28	26		260040	2015-05-05	3628361	2015	2
1047227	1	1	M	4	3	4019	2	2	2	2	2	2	2	4	2015-01-13	2	1995-03-31	2015-01-13	21	21	211130	2015-01-13	2458292	2015	2
1047245	1	1	M	2	2	4045	2	1	2	2	1	2		2	2015-01-05	2	1969-12-27	2015-01-05	52		521710	2015-07-07	2382490	2015	9
1047270	1	3	M	1	1	4037	1	2	2	2	2	2		4	2015-02-03	2	1977-10-11	2015-02-03	26		260760	2015-10-18	6485553	2015	2
1047288	1	3	M	1	2	4023	2	2	2	2	2	2	2	2	2015-02-27	2	1991-05-20	2015-02-27	13		130260	2015-05-05	5665795	2015	2
1047319	1	3	F	1	9	4037	2	2	2	2	1	2	1	2	2015-04-15	2	1977-03-01	2015-02-05	41		410690	2015-06-30	17167	2015	2
1047351	1	5	M	4	3	4019	2	2	2	2	2	2	1	2	2015-02-04	2	1995-10-18	2014-12-11	15		150390	2015-05-27	2316765	2015	2
1047358	1	3	M	1	4	4040	1	2	2	2	2	2		8	2015-06-11	2	1973-09-20	2015-06-03	26		261160	2015-06-30	981	2015	9
1047360	1	3	M	2	9	4033	1	2	2	2	9	2	1	1	2015-03-17	9	1980-07-10	2015-03-17	31		313010	2015-11-16	2117088	2015	9
1047361	1	1	M	4	1	4044	4	2	2	2		2		5	2015-02-04	2	1970-04-14	2015-01-28	21		210570	2015-07-22	2696029	2015	2
1047363	3	3	M	1	9	4046	2	2	2	2	1	2	1	7	2015-05-19	2	1968-01-17	2015-02-27	42		420910	2015-05-19	2511444	2015	2
1047375	2	5	F	2	8	4038	2	2	2	2	2	2	1	1	2015-02-11	2	1976-06-07	2014-07-10	41		410830	2016-06-17	2672960	2015	2
1047391	1	3	F	4	5	4031	2	9	9	9	9	9		5	2015-05-07	2	1983-01-20	2015-05-07	33	33	330240	2015-09-25	2276534	2015	2
1047420	1	3	M	4	3	4046	4							4	2015-05-30		1968-05-12	2015-05-30	51		510340	2015-05-30	2471019	2015
1047427	1	3	M	4	0	4081	2	1	2	2	2	1	2	1	2015-04-30	2	1933-05-23	2014-11-15	25		250750	2015-06-22	2399717	2015	2
1047437	1	5	M	1	1	4058	4	2	2	2	2	2	1	5	2015-01-29	2	1956-04-09	2015-01-07	41		410425	2015-05-16	14036	2015	2
1047438	1	3	F	1	6	4023	4	2	2	2	2	1	2	2	2015-03-18	2	1991-03-31	2015-03-18	43		432000	2015-03-20	5895855	2015	2
1047441	1	3	F	1	1	4028	4	9	9	9	9	9	2	2	2015-06-10	2	1985-10-02	2015-06-10	21		210370	2015-12-16	2454610	2015	9
1047460	1	1	F	4	1	4007	4	2	2	1	2	2	1	5	2015-01-20	2	2007-02-01	2015-01-21	23		231130	2015-04-24	2565315	2015	9
1047463	1	3	M	2	5	4020	2	2	2	2	2	2		1	2015-04-17	2	1994-03-08	2014-05-08	33		330455	2015-10-07	7088574	2015	2
1047485	2	2	M	2	6	4031	2	2	2	2	1	2		1	2015-07-20	2	1983-01-13	2014-11-14	42		421610	2015-12-14	2663376	2015	1
1047487	1	3	M	2	4	4038	2	2	2	2	2	1	2	1	2015-04-17	2	1976-06-07	2015-04-17	28		280030	2015-11-10	2186	2015	2
1047503	1	1	F	1		4044	2	2	2	2	2	2	1	1	2015-04-27	2	1969-11-22	2015-04-28	41	50	410980	2015-05-29	2730391	2015	2
1047507	1	1	M	4	9	4029	4	2	2	2	2	2	2	5	2015-03-18	2	1985-03-21	2015-03-18	23		230440	2015-05-18	2561158	2015	2
1047516	2	3	M	4	3	4031	2	2	2	2	2	2	2	5	2015-05-29	2	1982-07-10	2015-05-28	21	21	211130	2015-05-30	2458292	2015	2
1047544	1	3	F	4	1	4044	1	2	2	2	2	2	1	1	2015-01-06	2	1970-03-12	2014-12-31	13		130063	2015-07-01	3654567	2015	2
1047551	1	1	M	4	5	4050	4	2	2	2	9	9		1	2015-01-07	2	1964-04-13	2015-01-07	27		270430	2015-09-25	2006189	2015	2
1047559	1	1	M	4	5	4023	2	2	2	2	2	2		1	2015-01-12		1991-04-16	2014-12-12	33		330455	2015-05-02	2270196	2015
1047564	1	3	F	2	1	4056	4							2	2015-04-16		1957-10-08	2015-04-16	51		510340	2015-07-10	2495015	2015
1047577	2	1	F	4	6	4030	2	2	2		2	2	2	1	2015-01-07	2	1984-11-01	2015-01-07	21	21	211130	2015-01-07	2458292	2015	2
1047598	1	1	M	4	3	4047	1	1	2	2	2	2		3	2015-01-05	2	1967-11-25	2015-01-05	26		260070	2015-03-01	2354276	2015	2
1047602	1	1	F	9	9	4052	1	2	2	2	2	2		4	2015-02-27	9	1962-09-25	2015-09-28	26		261160	2015-12-27	434	2015	9
1047617	1	3	M	4	2	4033	1	2	2	2	1	1		1	2015-05-14	2	1981-09-07	2015-05-13	13		130260	2016-01-23	2013606	2015	2
1047633	1	3	M	1	6	4027	2	2	9	2	2	1	2	1	2015-03-19	2	1986-11-21	2015-03-19	43		430920	2015-09-21	2707772	2015	2
1047637	1	2	F	4	5	4028	2	2	2	2	2	2		5	2015-02-19	2	1985-12-18	2015-02-19	15	15	150170	2015-03-24	2678411	2015	2
1047646	1	3	M	4	6	4039	2	9	9	9	9	9		2	2015-01-19	2	1974-11-07	2015-01-19	33		330285	2015-03-30	2696711	2015	2
1047651	1	3	M	9	4	4028	2	2	2	2	2	1	2	2	2015-07-02	2	1985-11-20	2015-07-02	11		110020	2015-10-30	2806916	2015	2
1047688	1	3	M	4	3	4030	2	9	9	9	1	1	9	2	2015-01-09	2	1984-11-11	2014-12-08	33		330455	2015-03-04	4046307	2015	9
1047711	1	3	M	4	2	4030	2	1	2	2	1	2	1	5	2015-04-22	1	1983-12-13	NA	43	43	431870	2015-09-23	2230712	2015	2
1047751	1	3	M	1	1	4040	2	1	2	2	2	2	2	8	2015-06-02	2	1974-01-28	2015-06-02	43		430930	2015-07-03	2225956	2015	2
1047762	3	5	F	2	4	4030	1	2	2	2	2	2	2	7	2015-03-12	2	1983-12-16	2015-03-12	43	43	431490	2015-03-31	2237601	2015	2
1047827	1	5	M	9	3	4043	4	2	2	2	2	2		1	2015-03-02	2	1971-01-30	2014-09-15	26		261160	2016-03-02	981	2015	2
1047834	1	2	F	4	2	4050	2	1	9	9	2	9	1	5	2015-01-21	2	1964-07-23	2015-01-14	33		330455	2015-01-21	2296551	2015	2
1047847	1	2	F	1	4	4035	2	2	2	2	2	2	2	1	2015-01-22	2	1979-08-18	2015-01-26	41		411520	2015-08-31	5682479	2015	2
1047865	1	1	M	1	6	4039	1	2	2	2	2	2		1	2015-01-19	2	1975-05-24	2014-12-24	24		240810	2015-01-19	4013484	2015	9
1047882	1	1	M	4	6	4038	1	2	2	2	2	2	2	5	2015-01-23	9	1976-06-09	2014-11-10	23		230440	2015-05-30	2561417	2015	9
1047886	1	1	M	1	1	4035	1	2	2	2	2	2	2	1	2015-01-19	2	1979-09-07	2014-12-18	43		432160	2015-07-22	2257300	2015
1047896	1	1	M	4	4	4027	1	2	2	2	2	2	1	1	2015-06-09	9	1986-12-15	2014-12-01	33		330455	NA	7036914	2015	9
1047921	1	3	F	2	5	4030	4	2	2	2	1	2		5	2015-03-19		1984-02-27	2015-03-19	51	51	510340	2015-09-29	2604256	2015
1047940	1	1	M	4	3	4023	2	2	2	2	2	2	2	1	2015-03-23	2	1991-03-01	2014-11-04	43		431840	2015-11-20	2227037	2015	2
1047941	1	2	M	4	3	4023	2	2	2	2	2	2		1	2016-06-03	2	1991-09-01	2016-01-18	43		431840	2016-08-15	2227037	2016	2
1048009	1	3	F	1	5	4024	2	2	2	2	2	2	2	1	2015-08-24	2	1990-09-12	2015-08-24	43		430770	2016-03-24	2229900	2015	1
1048052	1	3	M	2	1	4025	2	9	2	2	1	1		3	2016-02-10	2	1989-03-09	2016-02-06	42		420540	2016-02-14	2664879	2016	9
1048079	1	1	M	4	9	4021	3	2	2	2	2	2		7	2015-04-14	2	1993-10-19	2014-11-21	23		230625	2015-05-21	5196337	2015	2
1048080	3	1	M	2	1	4048	2	1	2	2	2	2	1	1	2015-01-08	2	1966-04-12	2014-12-02	33		330455	2015-01-26	2295423	2015	2
1048105	2	2	M	4	9	4038	1	2	2	2	2	2	2	1	2015-12-14	2	1976-01-06	2015-11-23	23		230440	2016-05-25	2561417	2015	2
1048128	1	4	F	4	6	4049	2	2	2	2	2	2	2	5	2015-04-10	9	1965-07-28	2015-02-13	23		230440	2015-12-11	2561417	2015	2
1048145	2	2	M	1	9	4038	1	2	2	2	2	1	1	5	2017-09-28	2	1975-12-14	2017-09-28	42	42	420460	2017-12-05	2758164	2017	9
1048178	1	3	M	4	2	4038	4	2	2	2	2	2	1	2	2015-04-06	2	1976-07-19	2014-12-20	23		230625	2015-07-20	6375294	2015	2
1048183	2	1	M	4	9	4035	2	2	2	2	2	2	2	2	2015-01-14	2	1979-09-29	2014-11-18	31		310620	2015-03-10	26840	2015	2
1048192	1	1	M	4	1	4057	2	2	2	2	2	2	1	2	2015-02-04	2	1957-11-19	2014-12-17	33		330455	2015-06-10	2270579	2015	2
1048194	1	5	M	1	6	4052	1	2	2	2	2	2	9	1	2016-04-17	2	1962-01-17	2016-04-18	43	43	431490	2016-04-19	2237571	2016	2
1048233	1	5	M	4	3	4049	2	2	2	2	2	2	2	5	2015-03-16	2	1965-11-27	2014-12-13	21		211130	2015-07-09	2310058	2015	2
1048258	1	3	F	4	2	4062	2	2	2	2	2	2	2	3	2015-01-21	2	1952-04-21	2015-01-22	21		211130	2015-02-16	2458292	2015	2
1048269	1	5	F	1	8	4045	4	2	2	2	2	2	2	5	2015-02-10	2	1969-02-23	2014-11-16	53		530010	2015-08-18	10596	2015	2
1048297	3	5	F	4	9	4076	2	2	2	2	2	2	2	1	2015-04-09	2	1938-01-25	2015-04-08	33	33	330455	2015-05-02	2708345	2015	9
1048300	1	3	M	1	3	4053	2	9	9	9	9	2		1	2015-03-16	2	1961-03-16	2015-03-16	33		330455	2015-09-24	4046307	2015	2
1048346	1	2	F	1	3	4052	2	2	2	2	2	2	1	1	2015-02-12	2	1962-12-04	2014-12-16	25		250750	2015-07-10	3446204	2015	2
1048407	1	1	M	4	3	4021	2	2	2	2	2	2	1	1	2015-05-20	2	1992-10-07	2015-05-19	42	42	420320	2015-07-15	2672464	2015	2
1048429	1	5	M	4	0	4040	1	1	9	9	2	1		1	2015-04-30	2	1974-05-18	2014-12-30	24		240810	2015-05-23	4013484	2015	9
1048455	1	1	M	2	1	4051	2	2	2	2	2	1	1	1	2015-01-13	2	1962-08-16	NA	42		420540	2015-01-13	19305	2015	9
1048459	1	5	M	4	3	4025	4	2	2	2	2	2	2	1	2015-02-04	2	1989-05-22	2014-12-06	12		120034	2015-06-06	2000954	2015	2
1048489	1	3	F	4	1	4039	4	2	2	2	2	2	9	5	2015-01-20	2	1975-03-24	2015-01-20	15		150080	2015-05-13	7584180	2015
1048576	1	3	M	1	6	4023	2	2	2	2	2	2	1	1	2015-07-28		1991-05-21	2015-03-21	42		420910	2015-10-13	2511444	2015
1048604	2	1	M	4	3	4022	2	2	2	2	2	2	2	2	2015-08-07	2	1991-12-01	2015-08-07	23		230440	2016-02-08	2561417	2015	2
1048625	1	3	M	4	9	4034	1	1	2	2	2	1	2	1	2015-03-16	2	1979-10-21	2015-03-16	26		261160	2016-03-22	981	2015	9
1048676	1	3	F	4	9	4080	4	9	9	9	9	9	2	3	2017-01-23	9	1934-02-18	NA	15		150150	2017-01-23	2316463	2017	9
1048694	2	5	F	4	10	3007	4	2	2	2	2	2	2	5	2015-01-13	2	2014-05-12	2015-01-12	51		510250	2015-01-13	2394812	2015	2
1048724	2	5	M	1	8	4036	1	2	2	2	2	2	2	1	2015-01-15	2	1978-04-26	2014-11-08	41	53	411990	2015-01-19	5881005	2015	2
1048743	1	3	M	1		4031	3	2	2	2	2	2	1	2	2016-02-12		1982-07-24	2016-02-12	23		231030	2016-10-07	3944573	2016
1048808	1	5	F	4	0	4085	4	2	2	2	2	2		5	2016-01-13	2	1928-01-14	2016-01-13	21		210830	2016-07-02	2454963	2016	2
1048814	2	5	M	1	4	4025	4	2	2	2	2	2	1	2	2015-03-11	2	1989-06-15	2014-11-22	21		210255	2015-06-08	5435617	2015	1
1048815	1	1	M	4	5	4027	2	2	2	2	2	2	2	2	2015-01-12	2	1987-05-13	2014-12-26	13		130260	2015-05-26	2012898	2015	2
1048848	1	5	M	4	3	4032	1	2	2	2	1	2		1	2015-01-06		1982-11-22	2014-12-27	33	33	330330	2015-01-06	12769	2015
1048910	1	3	M	1	9	4043	2	2	2	2	2	1		4	2015-03-13	1	1971-04-15	2015-03-19	43		431560	2015-11-08	2232995	2015	2
1048939	1	2	M	1	1	4056	4	2	2	2	2	2	2	1	2015-07-17	2	1958-03-24	2015-07-17	43		432110	2015-08-17	2226170	2015	2
1048953	3	1	M	1	10	4006	2	2	2	2	2	2		1	2015-01-14	2	2007-07-16	2015-01-11	42	42	420540	2015-01-22	2691868	2015	2
1048958	1	3	M	4	3	4023	4	2	2	2	2	2		2	2015-04-28	2	1991-03-25	2015-04-27	50		500270	2015-09-15	383	2015	2
1048989	1	5	M	2	9	4020	4	2	2	2	2	2	1	1	2015-02-25	2	1994-03-28	2014-10-03	26		260760	2015-04-03	6649734	2015	2
1048999	1	1	M	1	6	4059	2	2	1	2	2	2	1	2	2015-12-14	2	1955-06-30	2015-12-16	41	41	410690	2016-01-15	17329	2015	2
1049001	1	1	F	4	3	4021	2	2	2	2	2	2	2	1	2015-01-06	2	1993-06-21	2014-12-30	13		130260	2015-07-13	2014084	2015	2
1049048	1	1	M	4	9	4077	3	2	2	2	2	2		2	2015-01-06	2	1937-06-29	2014-12-29	13		130190	2017-06-05	2708825	2015	2
1049061	1	3	M	4	1	4031	2	1	2	2	2	2	1	1	2015-03-05	2	1983-01-10	2015-02-23	23		230500	2015-09-04	2526859	2015
1049070	1	1	M	5	10	2000	2	2	2	2	2	2		1	2016-07-08	2	2014-09-20	2016-07-11	51		510250	2016-07-21	2534460	2016	9
1049073	1	3	F	4	0	4040	2	1	2	2	1	1		2	2018-08-30	1	1973-09-21	2018-08-30	26		261160	NA	26387	2018	2
1049076	2	1	F	1	2	4027	1	2	2	2	2	2	2	1	2015-03-06	2	1987-09-30	2015-03-06	42	42	420420	2015-03-24	2537788	2015	2
1049096	2	1	F	4		4022	1	2	2	2	2	2		2	2015-04-17	2	1992-03-17	2015-04-17	26		261160	2015-08-03	981	2015	1
1049099	2	2	M	4	4	4036	2	2	2	2	2	2		1	2015-07-29		1977-07-22	2015-07-01	26		260345	2015-11-12	2346389	2015	9
1049148	1	3	M	2	9	4031	2	2	2	2	2	2	1	5	2016-03-09	2	1982-09-22	2016-02-21	33	33	330455	2016-06-19	2273209	2016	9
1049149	1	1	M	4	0	4079	4	2	2	2	2	2			2016-05-24	2	1934-10-04	NA	25		250900	NA	3091023	2016	1
1049150	1	1	F	1	9	4068	2	2	1	2	2	2	1	4	2016-12-16	2	1945-01-19	2016-11-26	27		270430	2017-01-02	5253381	2016	2
1049151	2	1	F	4	1	4030	2	2	2	2	2	2	2	8	2018-01-16	2	1983-01-22	2018-01-16	21		211130	2018-04-04	2458292	2018	2
1049152	1	5	M	2	1	4024	3	1	2	2	2	1		5	2018-06-05	2	1989-08-30	2018-04-11	31	35	315820	2018-09-06	2103745	2018	2
1049470	1	1	M	1	3	4033	1	2	2	2	2	2		2	2015-01-05		1980-06-09	NA	26		261160	2015-02-22	981	2015	2
1049471	1	1	M	4	0	4032	2	1					2	2	2015-01-23		1981-03-06	2015-01-23	21		211270	2015-08-08	2459620	2015
1049661	1	3	M	4	9	4035	2	1	2	2	2	2			2018-05-08	2	1978-05-08	2018-05-08	26		260960	NA	2345064	2018	2
1049870	1	1	F	4	5	4070	2	2	2	2	2	2	2	1	2015-01-07	2	1943-08-02	2015-01-08	21		211130	2015-07-08	2458292	2015	2
1050052	1	5	M	2	9	4054	2	2	1	2	2	2		7	2015-01-10	2	1959-08-20	2014-01-08	33		330455	2015-03-25	2273209	2015	9
1050053	1	1	F	4	3	4034	2	2	2	2	2	2	2	1	2015-01-19	2	1979-05-08	2015-01-09	21		211130	2015-07-10	279	2015	2
1050242	1	1	M	1	9	4031	2	2	2	2	2	2	2	1	2015-01-09	2	1982-05-10	2014-01-09	43		431170	2015-09-04	2246562	2015	9
1050243	1	5	M	9	9	4046	1	2	2	1	1	2	9	2	2015-04-27	2	1967-12-30	2015-04-16	33	33	330455	2015-05-16	2273209	2015	2
1050519	1	1	M	4	3	4039	2	2	2	1	2	2	1	1	2015-01-12	2	1974-09-14	2015-01-12	26		261220	2015-07-30	2634511	2015	2
1051046	3	1	M	4	3	4009	2	2	2	2	2	2		1	2015-02-03	2	2004-02-02	2015-02-28	21		211140	2015-08-28	2311186	2015	1
1051413	1	1	F	2	9	4031	4	1	9	1	2	2		2	2015-01-17		1982-04-10	2015-01-17	27		270430	2016-05-19	2003368	2015
1051414	2	1	F	9	9	4018	2	2	2	2	2	2	1	1	2015-02-11	2	1995-05-08	2014-01-17	27		270030	2015-09-11	2004968	2015	2
1051863	1	3	M	4	4	4022	2	2	2	2	2	2	1	2	2017-04-25	2	1995-09-09	2017-04-25	33		330455	2018-04-25	6927289	2017	1
1052054	1	1	M	1	1	4055	2	2	2	2	2	2	1	1	2015-01-22	2	1958-02-27	2014-01-22	41		411007	2015-05-29	2740508	2015	2
1052465	2	1	M	4	1	4057	2	2	2	2	2	2		1	2015-01-26		1956-11-06	2015-01-27	23		230440	2015-01-26	2529149	2015	2
1052636	1	1	M	4	0	4043	2	1	2	2	2	2	1	1	2015-01-27		1970-05-17	2015-01-28	26		260960	2015-08-11	2344696	2015
1052818	1	2	M	5	1	4056	3	2	2	2	2	1		1	2015-01-24	2	1957-09-11	2015-01-29	43		430912	2015-04-01	2234718	2015	2
1052973	2	1	F	4	6	4028	2	2	2	2	2	2	2	1	2015-02-05	2	1985-02-09	2014-02-06	42		421660	2015-08-06	5580617	2015	2
1053330	2	1	M	2	3	4013	2	2	2	2	2	2			2017-02-06	2	2000-12-07	2017-02-02	15		150080	NA	2328585	2017	2
1053390	1	3	F	1		4041	2	2	2	2	2	2	2		2015-03-18	2	1972-10-18	2015-03-17	51		510340	2016-07-10	2674920	2015	2
1053419	1	1	M	4	9	4062	3	2	2	2	2	2	2	1	2015-01-12	2	1951-05-10	2015-01-10	51		510250	2015-07-10	2395037	2015	2
1053420	3	1	M	4	3	4052	1	9	2	2	9	9		8	2015-02-02	2	1961-11-18	2015-02-02	52		520870	2015-03-02	2506661	2015	9
1053767	1	5	M	1	6	4023	2	2	2	2			2	5	2015-01-05		1990-03-06	2014-12-05	21		211130	NA	2458292	2015
1053768	1	1	M	4	9	4017	2	2	2	2	2	2	2	1	2015-02-11	2	1996-05-13	2014-02-04	27		270030	2015-08-08	2004968	2015
1053953	1	1	F	2	9	4042	4	2	2	2	1	2		10	2015-01-30	1	1971-04-01	2014-02-05	33		330455	2015-01-30	2277328	2015	2
1054144	2	1	M	5	9	4043	2	2	2	2	2	2	1	1	2015-06-03	2	1970-06-24	2015-06-03	12		120040	2015-12-05	5591228	2015	1
1054343	1	1	M	4	1	4039	2	9	9	9	9	9	2		2015-02-04	2	1974-02-12	2014-12-09	15		150080	NA	2328631	2015	2
1054344	1	1	M	4	3	4060	2	2	2	2	2	2	1	1	2015-05-04	9	1953-10-07	2015-05-04	33		330455	2015-11-11	2288346	2015	2
1054345	1	1	F	9	9	4041	4	9	9	9	9	9		3	2016-06-02	9	1972-05-25	NA	27		270430	2016-06-02	2006510	2016	9
1054552	1	2	F	2	1	4036	2	2	2	2	2	2		1	2015-02-12	2	1977-05-17	2015-02-12	21		210810	2015-08-24	5481104	2015	1
1054729	1	1	F	4	6	4046	1	2	2	2	2	2			2015-07-28	2	1968-01-23	2015-02-10	33	33	330455	NA	2288338	2015	9
1054730	1	3	F	4	4	4043	2	1	2	2	9	1		2	2016-03-01	2	1970-10-19	2016-02-11	27		270430	2016-04-29	2720035	2016	9
1054916	2	1	F	4	5	4033	2	2	2	2	2	2	2	1	2015-02-13	2	1980-11-25	2015-02-13	15		150442	2015-08-18	2619644	2015	9
1054917	1	1	F	1	8	4035	2	2	9	2			2	1	2015-02-19	2	1978-03-26	2015-02-12	33		330455	2015-08-20	2708434	2015	9
1055100	1	1	M	4		4045	2	1	2	2	2	2	1	1	2015-02-19	2	1968-11-09	2015-02-14	23		231360	2015-08-12	6218857	2015	2
1055101	1	3	F	2	3	4033	4	1	2	2	1	1	2	1	2015-08-31	2	1980-08-07	2015-06-24	21		210280	2016-03-20	2449471	2015	2
1055314	1	1	M	1	2	4082	2	9	1	9	9	9	2	1	2015-01-22	9	1932-01-12	2014-02-16	33		330455	2015-06-16	2708434	2015	9
1055726	2	1	F	2	6	4030	4	2	2	2			2	1	2015-03-27		1984-01-27	2015-03-28	25		250750	2015-09-24	2400243	2015
1056103	1	1	M	4	1	4056	4	2	1	2	2	2		1	2015-03-12	2	1957-11-12	2015-03-12	21		211300	NA	3541282	2015	9
1056263	1	5	M	9	9	4093	2	9	9	9	9	9		3	2016-06-07	9	1920-06-18	2014-02-21	27		270430	2016-06-13	2006510	2016	9
1056311	1	1	M	1		4030	1	2	2	2	2	2	1	1	2015-01-27		1984-01-31	2015-01-22	42		421725	2015-03-02	6620817	2015
1056312	1	1	M	2	0	4077	4	2	2	2	1	2	1	1	2015-03-05	2	1936-06-12	2015-03-03	21		210632	2015-10-16	2455552	2015	2
1056516	1	1	F	4	6	4024	4	2	2		2	2	2		2015-02-24		1990-01-13	2015-02-24	26		261160	NA	817	2015
1056517	1	1	M	4	5	4014	2	2	2	2	9	2	2	1	2017-02-24	2	1999-09-08	2017-03-02	28		280200	2017-09-26	2423006	2017	2
1056740	1	1	M	4	9	4020	2	2	2	2	2	2			2015-02-25	2	1994-01-14	2015-02-25	15		150140	NA	2332981	2015	9
1057124	1	5	F	4	9	4041	2	2	2	2	2	2	2	4	2015-02-03	9	NA	2014-02-27	26		260720	2016-01-01	7207662	2015	9
1057387	1	5	F	2	1	4018	1	1	2	2	1	1	9	2	2015-03-16	2	1996-01-26	2015-02-24	33		330455	2015-03-31	2273209	2015	9
1057478	1	1	F	4	0	4042	4	2	2	2	2	2	2	1	2015-01-28		1971-09-25	2015-01-30	26		261110	2017-03-02	5321697	2015
1057528	1	1	F	1	6	4031	2	2	2	2	2	2	1	1	2015-03-05	2	1982-09-22	2015-03-05	31		310670	2015-09-08	2126117	2015	2
1057870	2	1	F	1	10	3002	1	2	2	2	2	2	2	1	2015-03-09	2	2014-01-11	2015-03-09	33		330330	2015-09-14	12580	2015	2
1058064	1	1	F	1	5	4024	2	2	2	2	2	2	1	1	2015-02-06	2	1989-10-15	2015-02-06	42		420210	2015-08-10	4057627	2015	2
1058065	1	1	F	5	3	4032	2	2	2	2	2	2	2	1	2016-03-14	2	1981-06-29	2016-03-14	13		130380	2016-09-12	3020371	2016	1
1058066	2	5	M	1	9	4031	1	9	9	9					2016-07-06		1982-06-21	2016-07-06	51		510340	NA	2495015	2016
1058258	1	1	M	1	8	4048	4	2	2	2	2	2		1	2015-08-20	2	1965-11-17	2015-08-20	33		330455	2017-02-20	5158044	2015	2
1058665	2	1	M	1	8	4050	2	2	2	2	2	2	2	1	2017-03-13	2	1964-03-02	2017-03-13	42		420460	2017-09-12	3534502	2017	2
1058850	2	1	M	1	3	4053	1	2	2	2	2	2	1		2017-03-15	2	1960-11-21	2015-03-15	33		330455	NA	9079939	2017	2
1058851	1	1	F	1	7	4025	2	2	2	2	2	2	2	1	2017-03-15	2	1988-11-06	2017-03-14	43		432120	2017-09-05	2225573	2017	2
1059550	1	5	M	1	2	4063	2	1	1	2	2	1	9	4	2015-02-11	2	1950-11-12	2014-04-17	33		330455	2015-02-27	2273209	2015	9
1059792	1	1	M	1	9	4055	2	2	2	2	2	1	2	1	2015-03-05	2	1958-07-09	2014-04-21	41		410420	2015-03-13	6261884	2015	2
1059793	2	5	M	1	1	4072	4	2	2	2	2	2		1	2018-10-04	2	1942-02-23	2014-03-20	43		430995	2018-10-04	2246384	2018	2
1060220	3	1	M	2	2	4047	2	2	2	2	2	2			2017-03-27	2	1966-10-21	2017-03-27	33		330490	NA	2291533	2017	2
1060395	1	6	F	4	1	4031	4	9	9	9	9	9	9	3	2015-12-09	9	1983-01-26	2014-03-25	33		330455	2015-12-09	6680704	2015	9
1060568	1	1	M	4	9	4066	4	9	9	9	9	9		3	2015-05-25	9	1947-08-26	NA	26		261160	2015-05-25	337	2015	9
1060758	1	1	F	1	9	4055	2	2	2	1	2	2	2	1	2015-01-21	2	1958-08-20	2014-03-27	41		410420	2015-10-02	6261884	2015	9
1060988	1	1	F	9	9	4047	4	1	2	2	2	1	2	2	2017-04-04	2	1966-05-01	2017-04-04	33		330045	2017-07-30	2296691	2017	2
1061155	1	1	M	4	3	4045	2	2	2	2	2	2	1	1	2015-04-15	2	1968-09-09	2015-03-31	33		330455	2015-10-15	2270560	2015	2
1061361	3	1	F	4	0	4053	2	2	2	2	2	2		5	2015-01-05	9	1960-08-09	2015-01-02	23	23	230730	2015-09-04	6779522	2015	9
1061362	1	1	M	1	3	4037	2	2	2	2	2	2		1	2015-03-05	2	1977-03-28	2014-04-02	41		410420	2015-03-05	6261884	2015	2
1061563	2	3	F	4	9	4034	1	1	2	2					2015-07-21		1979-09-07	2015-04-02	25		250400	NA	2792761	2015
1061974	1	1	M	9		4026	4	1	2	2	2	2		4	2015-05-15		1987-08-10	2015-05-15	21		210095	2015-06-13	2463954	2015	2
1061975	1	1	M	4	4	4055	2	2	2	9	9	2		4	2015-06-02	2	1958-08-03	2015-06-02	27		270800	2017-07-04	2003309	2015	9
1061993	1	1	M	1		4026	4	1	2	2	2	2		1	2015-04-07		1987-05-31	2015-04-07	51		510340	2016-01-08	2494841	2015
1062395	1	1	M	1	9	4030	2	2	2	2	2	2	2	1	2015-02-05	2	1983-04-18	2014-10-12	41		410420	2015-10-24	6261884	2015	9
1062396	1	1	M	1	1	4043	2	2	2	2	2	2	1	1	2015-04-16	2	1970-05-04	2015-04-17	23		231395	2015-10-29	6177417	2015	2
1062583	1	2	M	2	9	4050	2	2	2	2	2	2		3	2016-05-25	9	1964-02-27	NA	43		431710	2017-01-09	3062821	2016	9
1062787	1	1	F	4	6	4030	2	2	2	2	2	2	1	5	2015-04-10	2	1983-12-23	2015-04-10	33		330455	2015-05-07	2270579	2015	2
1063003	1	1	M	1	3	4050	2	1	1	2	2	1			2017-04-19	2	1963-12-01	2017-04-12	33		330490	NA	2297213	2017	2
1063029	1	1	M	4	9	4020	2	2	2	2	2	2	1	1	2016-04-14	2	1994-04-01	2016-04-14	13		130400	2017-09-04	2018594	2016	2
1063265	1	1	F	1	9	4025	2	2	2	2	2	2	1	1	2015-04-14	9	1989-01-19	2014-04-14	33		330170	2015-10-15	2277719	2015	9
1063266	3	1	M	1	6	4027	2	2	2	1	2	2	2	3	2015-04-24	2	1986-12-12	2015-04-24	43		430610	2015-05-11	2263610	2015	9
1063267	2	5	M			4025	2	2	2	2	2	2	1	1	2015-06-06	2	1988-11-29	2015-04-24	26		261070	2015-09-24	2348861	2015	2
1063268	1	1	M	1	9	4066	2	2	1	2	2	2		1	2016-04-28	2	1947-12-05	2016-04-28	33		330610	2016-11-10	2697025	2016	9
1063672	2	1	M	1	2	4060	2	2	2	2	2	2		1	2015-03-09	2	1954-01-03	2014-04-17	41		410420	2015-03-15	6261884	2015	2
1063845	1	6	F	4	2	4057	4	9	9	9	9	9	9	3	2015-12-09	9	1957-03-11	2014-04-18	33	33	330455	2015-12-09	5466032	2015	9
1064075	1	1	M	4	9	4052	2	2	1	2	2	1	2	1	2015-04-22	2	1961-11-09	2015-04-23	41		412550	2015-11-03	2753278	2015	2
1064076	1	1	M	4	4	4059	2	2	2	2	2	1	1	1	2015-04-22	2	1954-09-20	2015-04-29	31		313670	2015-11-08	2218798	2015	2
1064077	2	3	M	9	9	4039	1	2	2	2	2	2		4	2015-06-17	2	1975-02-02	2014-04-22	26		261160	2015-09-12	396	2015	9
1064609	1	6	F	1	3	4031	4	9	9	9	9	9	9	3	2015-12-09	9	1982-09-09	2014-04-25	33	33	330455	2015-12-09	6176666	2015	9
1064610	1	1	M	4	4	4020	2	1	2	2	1	1	1	1	2017-04-27	2	1993-11-24	2017-04-27	16		160030	2017-11-03	6722679	2017	2
1064644	1	1	M	2		25	4	2	2	2	2	2		1	2015-01-21	2	NA	2014-06-26	33		330455	2015-01-21	2269376	2015	2
1064852	1	1	M	4	3	4037	2	9	2	2	2	2	2	1	2015-04-28	9	1976-11-10	2015-04-24	33		330170	2015-12-17	2277603	2015	9
1065046	1	1	M	2	9	4019	2	2	2	2	2	2	1	1	2015-02-03	2	1994-06-29	2014-04-29	33		330455	2015-02-03	5476607	2015	2
1065047	1	3	M	1	8	4071	2	2	2	2	2	2		1	2015-02-06	9	1942-12-05	2014-12-19	33		330455	2015-06-19	2269376	2015	9
1065251	1	2	F	1	2	4030	2	2	2	2	2	2			2015-03-09	2	1983-09-18	2014-05-08	41		410420	NA	6261884	2015	2
1065460	1	1	M	4	5	4023	2	2	2	2	2	2	1	1	2017-05-04	2	1991-01-01	2017-05-04	15		150610	2017-11-04	5545145	2017	2
1067008	1	1	F	2		4038	4	2	2	2	2	2		1	2015-05-14	2	1975-09-22	2014-05-14	33		330630	2015-06-01	24600	2015	9
1067009	1	1	M	4	4	4020	4	2	2	2	2	2		1	2015-05-14	2	1993-08-14	2015-05-14	24		240810	2015-11-27	3184595	2015	1
1067217	1	1	M	4	4	4028	4	2	2	2	2	2	1	1	2015-01-19	2	1985-11-26	NA	21		211120	2015-08-04	2517264	2015	2
1067456	3	3	M	1	4	4063	2	1	1	2	2	2	9	3	2016-05-18	2	1950-11-29	2016-05-18	43		431490	2016-05-23	2237571	2016	2
1068438	1	5	M	2	1	4019	1	1	2	2	9	1		3	2015-05-29	2	1994-08-15	2015-05-25	33		330330	2015-05-29	12769	2015
1069176	1	1	M	1	1	4032	2	2	2	2	2	2	2	1	2015-06-11	2	1981-11-12	2015-06-13	24		241420	2016-08-25	5485363	2015	1
1069335	1	1	M	4	9	4074	2	2	1	2	2	2		1	2015-02-24	2	1940-01-05	2014-05-30	27		270030	2015-04-24	2004968	2015	9
1069410	1	1	M	1	5	4035	2	2	2	2	2	1	2	2	2015-02-10	2	1979-05-11	2014-06-05	43		431490	2015-02-10	6883184	2015	2
1069411	1	3	M	1	3	4053	2	2	2	2	2	2	1	1	2017-01-17	2	1961-05-22	2017-02-16	41		410690	2017-11-22	17361	2017	2
1069588	1	2	M	4		4058	4							4	2015-02-27		1955-07-08	NA	51		510340	2015-06-11	2604248	2015
1069589	1	1	M	1	3	4045	2	2	2	2	2	2	2	1	2015-03-05	2	1969-05-04	2014-07-04	41		410420	2015-03-15	6261884	2015	2
1069590	2	1	M	1	5	4023	2	2	2	2	2	2	1	1	2016-06-13	2	1991-04-24	2016-06-15	23		230790	2017-03-20	2427095	2016	2
1069794	1	5	M	4	3	4034	2	2	2	2	2	2	1	1	2015-03-16	2	1980-05-31	2015-03-19	26		260790	2015-09-30	2638800	2015	2
1070153	2	1	M	4	5	4020	2	1	2	2	9	9	2	1	2015-02-23	9	1994-03-11	2015-02-23	12		120040	2015-08-24	2001306	2015	9
1070339	2	1	F	4	9	4055	2	2	2	2	2	2		1	2015-03-06	2	1958-07-09	2014-07-04	27		270430	2015-09-10	2006197	2015	9
1070340	1	5	M	1	2	4060	2	2	2	2	2	1	1		2015-12-02	2	1954-01-03	2015-11-23	41	41	411140	NA	2683164	2015	2
1070754	1	3	M	4	3	4023	2	2	2	9	2	2	2	1	2015-05-13	2	1991-03-29	2015-05-13	12		120040	2015-07-02	2001306	2015	2
1071052	1	5	M	1	9	4055	4	2	9	9	2	2	2	1	2015-03-18	2	1959-03-10	2015-03-18	43		431480	2015-03-20	2700913	2015
1071234	1	2	F	1	1	4033	2	2	2	2	2	1	2	1	2015-01-20	2	1980-09-05	2015-01-20	43		431340	2015-11-04	2230933	2015	2
1071279	1	2	F	4	9	4050	4	2	1	2	2	1		3	2015-07-29	2	1963-10-28	NA	33		330455	2015-07-29	2270269	2015	9
1071280	1	1	M	4	1	4077	2	2	2	2	2	1	2	1	2016-01-19	2	1936-09-15	2016-01-19	21		210160	2016-07-28	2462575	2016	2
1071937	1	1	F	5	0	4065	4	2	2	2	9	9	1	1	2015-01-23	9	1949-02-15	2015-01-23	12		120040	2015-07-23	5591228	2015	9
1071938	1	5	M	2	2	4024	4	2	2	2	2	2	2	5	2015-02-26	2	1989-09-09	2015-02-26	21		211130	2015-02-26	2645750	2015	2
1071939	1	1	M	4	0	4067	4	1	2	2	2	2	1	1	2015-06-10	2	1947-05-04	2015-06-10	21		211210	2015-10-14	2529831	2015	9
1071964	1	1	M	4	2	4040	2	1	2	2	2	2	1	1	2015-03-09	2	1973-08-07	2015-03-09	27		270630	2015-12-14	2010712	2015	2
1071965	1	3	F	4	9	4031	2				1			2	2016-06-06	2	1983-06-10	2016-06-05	50		500270	2016-09-10	9725	2016	2
1072627	1	1	M	1	3	4060	2	2	2	2	2	2	1	1	2015-02-26	2	1954-01-03	2015-02-26	42		420210	2015-08-25	4057627	2015	2
1072628	1	2	M	4	10	4001	1	2	2	2	2	2	2	2	2016-09-07	2	2012-10-02	2014-06-26	21		211130	2016-10-20	2726653	2016	9
1072822	1	1	M	4	3	4055	2	2	2	2	2	2	1	4	2015-01-28	2	1959-05-09	2015-01-28	15		150565	2015-07-14	2622254	2015	2
1072823	1	1	M	2	3	4036	2	2	2	2	2	2	1	1	2015-01-28	2	1978-01-01	2015-01-28	42		420930	2015-07-30	2566869	2015	2
1072997	2	2	M	4	3	4012	2	2	2	2	2	2		1	2015-02-13	2	2001-07-01	2014-06-30	25		250750	2015-02-26	2399717	2015	2
1072998	1	1	M	9	3	4061	1	1	9	2	9	1	2	1	2015-06-09	9	1952-07-27	2014-06-30	33		330170	2015-06-23	2277603	2015	9
1072999	1	3	M	2	9	4030	2	1	2	1	9	2	9	5	2016-01-19	1	1984-02-06	2014-07-08	33		330455	2016-01-19	2273209	2016	9
1073210	1	3	M	4	2	4037	2	1	2	2	2	2		5	2015-01-05	1	1977-06-15	2014-07-01	26		261160	2015-01-05	426	2015	9
1073211	2	1	M	4	4	4015	2	2	2	2	9	9	2	1	2015-03-18	9	1998-11-21	2015-03-18	12		120040	2015-09-11	2001306	2015	9
1073212	1	6	M	1	9	4044	4	9	9	9	9	9		3	2015-06-15	9	1970-06-07	NA	42		420845	2015-06-15	2658275	2015	9
1073213	1	1	F	1	6	4046	2	2	2	2	2	2	1	1	2015-10-06	2	1967-11-27	2015-10-06	41		411580	2016-03-16	2586010	2015	1
1073390	1	1	M		3	4050	2	2	2	2	2	2	2	1	2015-01-20		1964-03-16	2014-07-02	33		330023	2015-01-20	2271478	2015
1073391	1	1	F	1	1	4019	2	2	2	2	1	2	1	3	2018-07-03	2	1994-12-03	2018-07-02	33		330455	2018-07-06	2296306	2018	9
1073589	1	1	F	4	5	4025	2	2	2	2	2	1	2	1	2015-01-27	2	1988-10-01	2014-07-30	28		280030	2015-05-13	2600366	2015	2
1073590	2	1	M	4	6	4021	4	2	2	2	2	2	2	1	2015-01-27		1993-05-30	2015-01-27	26		261160	2015-09-08	531	2015
1073591	1	1	M	2	9	4050	1	2	2	2	2	2	1	1	2015-03-19	9	1964-03-29	2014-07-03	33		330455	2015-03-27	6023975	2015	9
1073942	1	1	M	1	1	4078	4	2	2	2	2	2	1	4	2015-02-09	2	1936-04-06	2015-02-09	31		314890	2015-07-31	6882307	2015	9
1073943	1	5	M	1	3	4035	2	1	2	2	1	1	1	7	2015-03-31	2	1978-11-14	2014-07-07	43		431490	2015-03-31	2237121	2015	2
1073944	2	3	F	4	1	4042	1	2	2	2	2	2	2	2	2015-11-10	2	1971-12-25	2015-11-10	41		412550	2016-04-15	3517993	2015	2
1074076	1	1	F	4	0	4075	2	2	2	2	2	2	2	1	2015-02-02	2	1939-05-16	2015-02-02	21		210340	2015-07-07	6179002	2015	2
1074631	1	1	M	4	9	4042	2	1	2	2	1	1		1	2017-07-14	2	1972-04-06	2017-07-13	52		520140	2018-02-20	3450007	2017	9
1075013	1	1	F	1	3	4024	2	1	2	2	1	1	1	1	2015-02-25	2	1990-01-12	2015-02-25	41		411990	2015-08-26	5881005	2015	2
1075160	1	3	M	1	6	4036	1	2	2	2	9	1	1	1	2015-11-11	2	1978-06-30	2015-06-03	33	33	330455	2015-12-09	2269503	2015	2
1075526	1	1	M	1	2	4064	2	2	2	2	2	2		1	2015-03-09	2	1950-05-05	2014-08-06	41		410420	2015-05-06	6261884	2015	2
1075527	1	1	F	1	6	4019	2	2	2	2	2	2			2018-07-23	2	1995-05-15	2018-07-18	11		110020	NA	2494531	2018	2
1075607	3	3	F	4	7	4033	4							1	2015-01-20		1980-08-20	2015-01-20	51		510340	2015-07-22	2659158	2015
1075608	1	1	F	1	6	4056	1	2	2	2	2	2	1	1	2015-05-20	2	1958-01-19	2014-07-20	33		330455	2015-08-10	2280779	2015	2
1075781	1	1	M	1	1	4043	2	1	2	2	1	2	2	2	2015-01-13	2	1970-12-14	2014-07-26	43		431350	2015-01-14	2224178	2015	9
1075967	1	1	F	9	9	4020	2	2	2	2	2	2	2	1	2015-07-23	2	1994-02-27	2015-07-22	25		250750	2016-01-29	2399628	2015	2
1075968	1	1	M	4	4	4064	2	2	2	2	2	2	2	1	2015-08-24	2	1949-09-27	2015-07-23	33	33	330455	2016-02-22	2296535	2015	2
1076293	1	1	M	4	4	4061	2	2	2	2	2	2	2	1	2015-08-27	2	1953-03-12	2014-07-26	31		310560	2015-09-10	2099020	2015	9
1076798	2	1	F	1	1	4041	2	2	2	2	2	2	1	1	2015-01-22	2	1973-07-04	2015-01-25	23		230560	2015-08-20	2480271	2015	1
1076957	1	1	M	1	1	4082	4	2	2	2	2	2	1	1	2015-03-10	2	1932-02-01	NA	42		420290	2015-05-12	3628337	2015	2
1076958	1	1	F	4	0	4050	4	1	9	2	1	1	1	2	2015-03-17	1	1964-03-30	2015-03-17	27		270430	2015-07-14	6481132	2015	2
1077152	2	3	F	1	6	4038	2	2	2	2	2	2		1	2015-01-05	2	1976-07-10	2015-01-05	41		410280	2015-09-16	2728974	2015	2
1077153	1	1	F	4	3	4019	2	2	2	2	2	2	1	1	2017-07-31	2	1995-01-27	2017-08-07	41		412520	2018-02-01	2584360	2017	1
1077355	2	1	M	1	3	4023	2	2	2	2	2	2		1	2015-02-27	2	1991-02-16	2015-02-10	51		510454	2015-10-01	2398532	2015	9
1077356	2	1	M	1	10	4006	3	2	2	2	2	2		5	2015-09-02		2008-03-24	2015-09-03	42	42	420540	2015-09-15	2691868	2015
1077546	1	2	M	4	9	4021	2	2	2	2	2	2		1	2015-02-25	2	1992-08-05	2014-08-04	51		510340	2015-07-02	3450457	2015	2
1077547	1	1	M	4	1	43	4	2	2	2	2	2	9	1	2015-03-25	2	NA	2014-08-04	33		330455	2015-03-25	2269376	2015	2
1077739	1	5	M	4	9	4063	4	9	9	9	9	9		3	2015-01-06	9	1951-04-28	NA	33		330455	2015-01-06	2298120	2015	9
1077740	1	1	M	4	1	4027	2	1	2	2	2	2		2	2015-01-08	2	1987-04-14	2015-01-08	21		210810	2015-05-20	5481120	2015	1
1077741	1	1	M	9		4014	4	9	9	9	9	9		10	2015-07-01	1	2000-01-13	NA	33		330455	2015-07-01	2277328	2015	9
1077906	1	1	M	1	1	4045	2	1	2	2	1	1	1	1	2015-02-04	2	1968-10-30	2014-08-07	33		330455	2015-09-14	3567559	2015	2
1077907	1	1	M	1	4	4030	2	2	2	2	2	2	1	1	2015-08-07	2	1983-09-17	2015-08-07	41		411915	2016-03-12	6414834	2015	2
1078109	2	1	F	4	9	4048	4	2	1	2	2	2	2	4	2015-04-06	2	1965-08-13	2014-08-08	11		110020	2015-04-06	2493853	2015	2
1078272	1	1	M	1		4027	2	2	2	2	2	2	1	1	2015-01-07	9	1987-05-02	2014-08-14	33		330455	2015-07-07	5315050	2015	2
1078273	1	1	M	4	1	4064	4	2	2	2	2	2	1	3	2015-02-24	2	1950-02-14	2015-02-24	21		211070	2015-12-06	2461277	2015	9
1078274	1	1	M	4	1	4037	4	2	2	2	2	1	2	1	2015-08-08	2	1977-03-28	2015-08-08	26		260790	2016-03-13	2432870	2015	2
1078275	1	2	F	4	6	4046	1	9	9	9	9	9		3	2015-09-03	9	1968-01-08	2014-08-12	33	33	330455	NA	2295415	2015	9
1078310	1	3	F	4	2	4021	1	1	2	2	1	1		2	2015-04-06	1	1993-01-12	2015-03-31	27		270430	2015-08-31	2720035	2015	9
1078348	2	1	M	2	6	4044	2	2	2	2	2	2	1	1	2015-02-04	2	1969-12-12	2014-10-30	41		411520	2015-05-27	2586347	2015	2
1078349	1	1	F	1	1	4064	2	2	2	2	2	2		1	2015-02-27	2	1950-07-26	2015-04-02	51		510770	2017-02-17	2655780	2015	1
1078350	1	1	M	2	4	4039	2	2	2	2	2	2	1		2018-08-10	2	1975-08-05	2018-08-10	15		150420	NA	2614839	2018	2
1078512	1	1	F	1	4	4058	2	2	2	2	2	2		1	2015-02-05	2	1956-05-02	2014-08-11	43		432260	2015-02-19	2236303	2015	9
1078698	2	1	M	4	5	4029	2	2	2	2	2	2	2	1	2015-01-28	2	1985-04-13	2014-12-12	17		171525	2015-06-26	2486709	2015	2
1078862	1	1	M	1	3	4056	2	2	1	2	2	2	2	5	2015-02-13	2	1958-05-22	2015-02-13	43	43	431340	2015-03-23	2230933	2015	2
1078863	3	3	M	1	4	4029	1	2	2	1	9	9		4	2015-03-22	2	1985-05-10	2015-03-22	43		431560	2015-04-02	2707675	2015	2
1078864	1	6	F	1	9	4047	2	1	2	1	2	1		3	2015-06-10	9	1967-04-21	NA	26		261160	2015-06-10	337	2015	9
1079043	1	5	M	4	3	4048	2	9	1	9	9	9		7	2016-02-24	9	1965-10-14	2014-09-25	33		330455	2016-02-24	2269988	2016	9
1079183	1	5	F	4	1	4053	1	1	2	2	1	2	1	1	2015-01-05	2	1961-01-12	2014-08-15	41		410580	2015-07-27	14850	2015	2
1079184	2	1	F	4	1	4037	2	9	9	9	9	9	2	1	2015-01-26	9	1976-12-27	2015-01-23	23		230440	2015-08-03	2561417	2015	9
1079185	2	3	M	4	9	4034	1	2	2	2	1	2	2	1	2015-02-09	2	1980-02-06	2015-02-06	23		230440	2016-04-14	2561417	2015	2
1079613	1	1	M	4	9	4025	1	2	2	2	1	1			2016-09-05	2	1989-08-01	2016-08-24	51		510340	NA	2534266	2016	2
1079792	2	1	M	1	7	4022	1	2	2	2	2	2		1	2015-01-02	2	1991-12-23	2014-08-20	50		500270	2015-02-23	9709	2015	2
1079961	1	2	F	1	0	4057	2	1	9	2	9	1	1	1	2015-08-21	1	1956-12-20	2015-08-28	26		260790	2016-03-08	6969119	2015	1
1079962	1	1	M	4	4	4053	4	2	2	2	2	2			2018-08-21	2	1960-11-11	2018-08-21	33		330170	NA	2277913	2018	2
1080117	1	1	F	2	9	4043	4	2	2	2	2	2		1	2015-01-07		1971-06-15	2015-01-06	27		270710	2015-09-01	2704978	2015
1080118	1	1	F	4	6	4040	2	2	2	2	2	2		1	2015-04-22	2	1973-10-12	NA	21		210570	2015-10-20	6237916	2015
1080350	1	5	M	4	5	4061	4	2	2	2	2	2	2	1	2015-01-04	2	1952-08-28	2014-12-04	21		211130	2015-10-29	2455838	2015	2
1080351	1	1	M	4	3	4026	2	1	2	2	2	9	2	1	2015-01-28	2	1988-04-25	2014-08-25	50		500568	2015-02-25	3463567	2015	2
1080557	1	1	F	4	3	4057	2	2	2	2	2	2	1	1	2015-01-15	2	1957-04-04	2015-01-15	26		260340	2015-03-15	2348713	2015	2
1080715	1	4	M	2	6	4040	1	9	9	9	9	9			2015-08-31	2	1974-06-04	2014-08-28	33	33	330455	NA	2295415	2015	9
1080921	1	1	M	4	0	4051	2	2	2	2	2	2	1	1	2015-01-15	2	1963-08-03	2015-08-28	26		260340	2015-01-19	2348713	2015	2
1080922	2	5	F	4	9	4024	2	2	2	2			2	1	2015-01-30		1989-09-10	2015-01-30	26		261160	2015-09-18	28061	2015
1080923	1	1	M	1	9	4043	2	2	1	2	2	1			2015-02-02	2	1971-04-17	2014-08-28	33		330455	2015-05-27	2270013	2015	2
1081085	1	5	F			4027	2	2	2	2	2	2	1	1	2015-01-16	2	1986-12-04	2014-08-29	27		270400	2015-04-29	2705001	2015
1081125	1	1	M	4	5	4038	2	2	2	2	9	9	1	1	2015-04-24	9	1975-10-18	2015-04-24	12		120040	2015-10-26	2000075	2015	9
1081322	1	1	F	2	4	4024	2	2	2	2	2	2		1	2015-03-13	2	1990-03-03	2015-01-20	27		270470	2015-08-28	3028739	2015	1
1081323	1	1	F	4	1	4050	2	2	2	2	9	9	2	1	2015-03-18	9	1964-07-08	2015-03-18	12		120040	2015-09-28	2000075	2015	9
1081518	1	5	F	4	2	4036	1	1	2	1	2	2	1	1	2015-01-14	2	1978-01-08	2014-09-02	41		410690	2015-03-05	16632	2015
1081683	1	1	F	1	6	4081	2	2	2	2	2	2	2	1	2015-01-21	2	1933-05-01	2014-09-04	31		316720	2015-03-03	2726750	2015	1
1081684	1	1	F	4	9	4031	2	2	2	2	2	2	1	1	2015-02-23	2	1983-08-26	2014-09-03	33		330455	2015-03-20	5476607	2015	2
1081846	1	1	M	4	1	4046	1	2	2	2	2	2		4	2015-01-06	2	1968-02-16	2014-09-04	33		330415	2015-08-10	2267195	2015	2
1081847	1	5	F	1	1	4015	2	2	2	2	2	2	2	5	2015-01-07	2	1999-01-15	2014-09-05	50	35	500100	2015-02-25	6738001	2015	2
1081848	2	1	M	1	6	4042	2	2	2	2	2	2		1	2015-01-30	2	1972-05-18	2014-09-04	42		421190	2015-03-30	5969018	2015	2
1082005	1	1	M	4	4	4046	2	1	2	2	2	2	1	1	2015-01-06	2	1968-02-09	2014-12-30	51		510770	2015-08-24	2397943	2015	2
1082006	1	1	M	1	5	4061	2	2	2	2	2	1	1	1	2015-03-06	2	1952-09-21	2015-03-06	27		270430	2015-09-14	2005603	2015	2
1082040	2	1	M	9	9	4034	1	1	2	2	1	1		4	2015-08-04	2	1980-07-20	2014-09-07	50		500270	2015-09-22	9709	2015	2
1082064	1	1	M	4	1	4032	2	1	2	2	9	9	1	1	2015-01-07	2	1982-06-09	2015-01-08	12		120040	2015-07-08	2000466	2015	2
1082181	1	1	F	4	3	4023	2	1	2	2	2	2	2	1	2015-01-16	2	1991-03-02	2014-09-10	23		230440	2015-08-30	2561417	2015	1
1082182	1	3	M	4		4059	2	2	2	2	2	2	1	2	2015-02-19	2	1955-03-29	2014-09-08	33		330455	2015-02-19	5476607	2015	2
1082183	1	1	M	1	9	4051	2	2	2	2	2	2	2	1	2015-04-07	2	1963-08-30	2015-04-07	12		120040	2015-11-11	2306379	2015	9
1082363	1	1	F	4	1	4047	2	9	9	9	9	9		4	2016-03-21	9	1967-03-02	2016-03-21	33		330455	2017-02-09	3784967	2016	9
1082569	1	1	F	4	0	4047	2	2	2	2	2	1	1	1	2015-01-07	2	1966-09-15	2015-01-07	21		210340	2015-07-23	3028437	2015	2
1082570	1	1	M	1	1	4059	2	1	2	2	1	1	2	1	2015-01-15	2	1955-03-21	2015-01-16	42		420570	2015-07-15	2555050	2015	2
1082571	1	3	M	4	9	4042	2	1	2	2	2	1		2	2015-01-20	2	1972-03-31	2015-01-21	27		270430	2015-03-23	2009811	2015	2
1082572	1	1	F	1	6	4043	2	2	1	2	2	2	1	1	2015-01-29	2	1970-09-25	2015-01-29	42		421130	2016-02-26	2693208	2015	2
1082573	3	5	F	4	9	4019	2	2	2	2	9	9	2	2	2015-04-23	2	NA	2014-09-10	24		240810	2015-04-30	2408392	2015	2
1082574	1	1	F	1	6	4019	2	2	2	2	2	2	1	1	2015-06-26	2	1995-07-24	2015-06-26	42		421130	2016-02-05	2693208	2015	2
1082575	1	1	F	1	6	4032	2	2	2	2	2	2		1	2015-10-01	2	1982-01-27	2015-09-14	27		270430	2016-04-02	2005727	2015	1
1082739	1	1	M	4	9	4065	2	2	2	2	2	2	1	1	2015-01-07	2	1949-02-10	2015-01-07	23		230420	2015-08-19	2415011	2015	2
1082740	1	1	F			1006	2	2	2	2	2	2	9	1	2015-03-12	2	NA	2014-09-11	33		330455	2015-03-12	2269376	2015	2
1082925	1	1	M	2		4059	1	2	2	2	2	2	2	2	2015-04-29	2	1955-09-12	2015-04-29	21		210860	2016-01-05	2817993	2015	2
1082926	1	1	F	4	5	4024	2	2	2	2	2	2	1	1	2016-04-10	2	1990-04-15	2014-09-12	33		330455	2016-04-20	5315050	2016	2
1082927	1	1	M	1	6	4045	2	2	2	2	2	2	1	1	2017-09-13	2	1969-02-10	2017-09-13	26		261370	2018-03-30	2712571	2017	2
1082928	2	1	M	4	5	4014	2	2	2	2	2		2	1	2017-09-14	2	2000-03-05	2017-09-12	23		230440	2018-07-10	2561417	2017	2
1082957	1	1	M	1	1	4031	2	2	2	2	2	1	2	1	2015-03-12	2	1982-11-18	2015-03-12	41		411990	2015-09-14	5881005	2015	2
1082973	1	1	F	9	9	4039	4	9	9	9	9	9	1	1	2017-09-14	9	1974-12-28	2017-09-14	15		150140	2018-03-14	2340844	2017	9
1083144	2	1	M	4	9	4054	2	2	2	9	9	9	2	1	2015-02-26	9	1959-10-04	2015-02-26	12		120040	2015-08-31	2001306	2015	9
1083145	1	2	F	4	9	4039	2	2	2	2	2	2	2	5	2015-03-02	2	1974-09-22	2015-09-15	23		230440	2016-06-09	2561417	2015	2
1083146	1	1	M	4	3	4021	2	2	2	2	2	2	1	1	2015-06-22	2	1993-08-08	2015-06-23	28		280670	2015-12-28	2423200	2015	2
1083335	2	5	M	4	6	4028	2	2	2	2	2	2		1	2015-01-21	2	1985-12-13	2014-09-16	52		520140	2015-04-01	2589613	2015	2
1083336	1	1	M	4	1	4076	4	2	2	2	2	2			2015-01-22	2	1938-02-16	2014-09-16	15		150450	NA	2619865	2015	2
1083337	1	5	M	3		4019	2	1	2	2	2	2	1	1	2015-02-10		1995-01-01	2014-09-16	23		231310	2016-03-14	2726521	2015
1083338	1	1	F	4	6	4026	2	2	2	2	2	2	1	1	2016-09-16	2	1988-06-23	2016-09-16	12		120020	2017-03-16	6788637	2016	2
1083495	1	1	M	4	0	4050	2	1	2	2	2	2	2	4	2015-02-09	2	1964-01-31	2014-09-17	23		230625	2015-02-09	7323662	2015	9
1083496	1	1	M	4	6	4027	4	2	2	2	2	2	2	1	2015-10-01		1986-12-07	2015-05-29	33		330023	2015-11-29	2271478	2015
1083694	1	1	F	1	9	4021	2	2	2	2	2	2	2	1	2015-01-16	2	1992-11-29	2014-09-18	23		230440	2015-04-30	2561417	2015	2
1083695	1	1	F	4		4033	4	2	2	2	2	2		1	2015-01-21	2	1981-08-22	2014-09-18	27		270430	2015-04-28	2719576	2015	2
1083696	1	1	M	9	9	4045	2	2	2	2	2	2		2	2015-01-27	9	1969-01-01	2014-11-12	43		431800	2015-11-19	2247631	2015	9
1083874	1	5	F	1	9	4065	2	2	1	9	2	2	1	1	2015-02-09	9	1948-12-22	2014-09-19	33		330455	2015-03-09	5179726	2015	9
1083920	1	1	F	1	6	4028	2	2	2	2	2	2	1	1	2015-01-22	2	1986-07-29	2015-01-22	42		421130	2015-07-24	2693208	2015	2
1083921	1	1	F	5	9	4028	2	1	2	2	9	9	1	1	2015-01-30	9	1986-08-10	2014-12-18	12		120040	2015-06-22	5591228	2015	9
1083922	1	1	M	2	1	4066	4	1	2	2	2	2	1	1	2015-05-19		1948-06-24	2015-05-28	27		270630	2015-12-15	2010844	2015
1083937	1	5	M	4	2	4068	2	2	2	2	2	2	1	1	2015-03-25	2	1945-10-08	2015-03-25	31		310620	2015-05-26	27022	2015	1
1084111	1	1	M	4	5	4040	2								2015-01-06	2	1974-03-04	2014-12-31	23		230730	NA	6779522	2015	9
1084112	1	1	M	1	6	4058	2	2	2	2	2	2	2	1	2015-02-23	2	1956-01-25	2014-09-22	43		431840	2015-03-25	2227037	2015	2
1084113	1	1	F	4	6	4044	2	2	2	2	2	2	2	1	2015-09-22		1969-10-16	2015-09-22	51		510340	2016-04-04	2534398	2015
1084309	1	1	M			4033	1	2	2	2	1	2	1	2	2015-02-05	2	NA	2014-09-23	33		330455	2015-05-22	2273640	2015	1
1084310	2	2	M	1	0	4010	2	2	2	2	2	2		1	2015-02-23	9	2003-12-29	2014-09-23	33		330455	2015-07-16	2295415	2015	9
1084490	2	5	M	4	9	4040	1	2	2	2	2	2	9	2	2015-01-06	2	1973-11-29	2014-09-24	15		150080	2015-02-23	5562740	2015	2
1084491	1	1	M	4	5	4018	2	2	2	2	2	2	2	1	2015-01-09	2	1995-12-15	2014-12-24	41		412382	2015-06-02	2572842	2015	2
1084492	1	3	M	4	6	4022	1	1	2	2	1	2		4	2015-03-24	2	1991-11-28	2015-03-24	13		130260	2015-08-04	2013606	2015	2
1084493	1	3	M	1	9	4027	2	2	2	2	1	2		2	2015-05-08	1	1987-02-20	2014-09-24	33		330455	2015-10-07	7088574	2015	2
1084494	3	5	M	4	3	4020	1	2	2	2	2	1		1	2017-01-05	2	1994-07-21	2016-10-20	26		261160	2017-05-23	477	2017	2
1084495	2	1	F	4	2	4046	2	2	2	2	2	2	1		2018-09-24	2	1968-06-15	2018-09-19	31		310870	NA	6724213	2018	2
1084661	2	1	M	4	8	4034	4	2	2	2	2	2	2	5	2015-01-08		1979-11-04	2014-10-06	27		270430	2015-01-08	2005654	2015
1084662	2	5	M	4	10	4006	2	2	2	2	2	2		1	2015-02-11	2	2008-02-06	2014-09-25	26		260410	2015-08-31	2345579	2015	2
1084819	2	3	F	1	5	4023	2	2	2	2	2	2	1	1	2015-03-23	2	1990-11-11	2015-03-23	33		330455	2015-09-17	5621801	2015	2
1084820	2	5	M	1	9	4022	1	2	2	2	2	1	1	4	2017-09-26	2	1992-01-02	2017-04-05	42		420320	2018-01-27	2672464	2017	2
1085023	1	5	F	4	9	4023	4	2	2	2	2	2	2	1	2015-01-20	2	1991-06-18	2015-01-20	23		230380	2015-04-03	2499002	2015	9
1085024	1	3	F	1	4	4040	1	1	2	2	1	9	1	4	2015-03-17	2	1974-02-28	2014-09-29	31		310620	2015-05-29	2181770	2015	9
1085025	1	1	F	9	9	4030	4	9	9	9	9	9		10	2015-07-01	1	1984-09-15	NA	33		330455	2015-07-01	2277328	2015	9
1085026	1	1	F	4	6	4023	2	2	2	2	2		2	7	2016-09-29	2	1990-09-30	2016-09-29	21		211130	NA	2458292	2016
1085220	1	1	F	4	1	4069	2	2	2	2	2	2		1	2015-01-02	9	1945-01-26	2015-01-02	33	33	330455	2015-07-03	7119798	2015	9
1085221	1	1	M	4	5	4068	2	2	2	2	2	2	2	1	2015-01-07		1946-02-20	2014-09-30	33		330330	2015-04-06	12602	2015
1085222	1	1	F	4	9	4051	3	2	1	2	2	2		5	2015-01-26	2	1963-02-21	2014-09-30	31	31	311860	2015-09-03	2190559	2015	9
1085223	1	1	M	1	2	4034	4	2	2	2	2	2	2	1	2015-01-28	2	1980-04-15	2014-09-30	50		500568	2015-11-23	2374323	2015	2
1085224	1	1	M	4	3	4029	2	9	9	9	9	9	2	1	2015-02-27	9	1985-05-11	2015-02-27	12		120040	2015-08-28	2001306	2015	9
1085381	1	1	F	4	6	4028	2	2	2	2	2	2	2	1	2015-01-16	2	1985-10-05	2014-10-01	23		230440	2015-09-30	2561417	2015	2
1085382	1	1	F	4	6	4042	2	2	2	2	2	2		1	2015-01-19	2	1972-03-12	2015-01-19	23		230440	2015-08-13	2528983	2015	9
1085383	1	1	M	4	3	4029	4							1	2015-01-23		1985-06-20	2015-01-23	21		210690	2015-09-18	2655845	2015
1085384	1	1	M	1	3	4034	2	2	2	2	2	2	1	1	2015-02-19	2	1979-11-23	2015-02-20	41		411050	2015-08-20	2686740	2015	2
1085385	1	2	F	1	3	4040	2	2	2	2	2	2		1	2015-02-27		1974-02-13	2015-02-27	43		431710	2015-08-19	3062821	2015
1085386	1	1	M	1	1	4073	2	1	1	2	2	2	2	1	2015-05-15	2	1941-06-16	2015-05-16	41		411520	2015-12-04	2586207	2015	2
1085549	1	1	M	4		4040	2	2	2	1	2	2	1	1	2015-01-02		1974-02-12	2014-10-02	33		330455	2015-04-30	6618855	2015
1085550	1	1	F	1	6	4039	2	2	2	2	2	2	1	1	2015-01-06	2	1975-02-26	2014-10-09	33		330040	2015-06-18	2289172	2015	2
1085551	1	1	M	1	2	4038	1	2	2	2	1	1		1	2015-02-20	2	1976-09-01	2015-02-19	52		521850	2016-05-12	2360470	2015	2
1085552	1	1	F	1	5	4023	1	2	2	2	2	2		4	2017-10-02	2	1991-04-26	2017-10-02	33		330455	2018-02-02	3784975	2017	2
1085741	1	5	M	4		4027	4	2	2	2	2	2		5	2015-01-05	2	1987-01-02	2014-10-05	26		260760	2015-02-03	6645348	2015	2
1085742	1	5	M	4	6	4034	4							1	2015-02-03		1980-06-03	2014-10-03	15		150760	2015-03-20	2317095	2015
1085783	1	1	M	2	6	4059	2	2	2	2	2	2	2	1	2015-01-09	2	1955-08-29	2014-10-04	33		330455	2015-04-06	2269503	2015	2
1085784	1	3	F	4	5	4021	2	2	2	2	2	2	1	1	2015-03-04	2	1993-05-23	2014-10-04	33		330455	2015-10-19	3567559	2015	2
1085804	1	1	M			4031	2	1	2	2	2	2	2	2	2015-01-15	2	1983-04-14	2014-10-10	31		310620	2015-03-19	23728	2015	2
1085805	1	1	M	4	3	4029	2	2	2	2	2	2	2	1	2015-02-05	2	1985-04-26	2015-02-05	21		211130	2015-08-05	2458292	2015	2
1085806	1	1	F	1	6	4028	2	2	2	2	2	2	1	1	2015-11-18	2	1986-05-25	2015-11-18	41		411990	2016-06-01	5881005	2015	2
1085956	1	1	F	4	3	4061	2	2	2	2	2	2	2	1	2015-01-16	2	1953-05-14	2014-10-07	23		230440	2015-09-30	2561417	2015	2
1085957	1	6	M	4	6	4051	2	9	9	9	9	1		3	2015-07-01	2	1962-10-25	NA	26		261160	2015-07-01	337	2015	9
1086099	1	5	M	5	1	4035	2	1	2	2	2	1		1	2015-01-07	2	1979-09-05	2015-01-07	41		411320	2015-07-06	17663	2015	2
1086100	1	1	F	4	5	4036	1	2	2	2	9	9	1	4	2015-01-26	9	1977-12-14	2015-01-14	12		120040	2015-01-26	2001586	2015	9
1086101	2	6	M	4	0	4040	1	1	2	9	9	1	1	4	2015-02-05	1	1974-02-20	NA	26		260600	2015-02-05	6375111	2015	9
1086102	1	1	F	2	8	4032	2	2	2	2	2	2		1	2015-03-23	2	1982-04-18	2015-01-05	51		510250	2015-11-23	2395096	2015	2
1086286	2	1	F	2	0	4074	2	2	2	2	2	2	1	1	2015-01-15	1	1940-04-02	2015-06-06	26		260040	2015-09-02	2356171	2015	2
1086451	1	5	F	1	5	4018	2	2	2	2	2	2	1	1	2015-01-06	2	1995-11-07	2015-01-06	15		150290	2015-07-30	5462916	2015	9
1086452	2	1	M	1	8	4064	2	2	2	2	2	2	2	1	2015-01-09	2	1949-10-23	2014-10-10	41		411940	2015-10-27	2687046	2015	2
1086453	1	1	M	4	4	4038	2	2	2	2	2	2	2	1	2015-01-09	2	1975-11-25	2015-01-09	21		211130	2015-07-09	2458292	2015	2
1086454	2	1	M	4	6	4034	2	2	2	2	2	2	2	1	2015-01-22	2	1980-01-27	2015-01-16	23		230020	2015-09-30	5018137	2015	9
1086455	1	1	M	1	10	4005	2	2	2	2	2	2		1	2015-01-27	9	2008-12-03	2014-10-09	33		330455	2015-04-27	2269341	2015	9
1086456	1	5	F			4043	4	2	2	2	2	2		1	2015-03-11	2	1971-08-05	2014-10-09	13		130406	2015-04-06	2017105	2015	9
1086635	2	1	F	1	7	4057	2	2	2	2	2	2	1	1	2015-01-06	2	1956-11-06	2014-11-10	33		330040	2015-04-11	2280019	2015	2
1086636	1	1	F	4	6	4028	2	2	2	2	2	2	1	1	2015-01-14	2	1986-03-09	2015-01-14	12		120010	2015-07-22	2001551	2015	2
1086637	1	5	M	4	3	4030	2	2	2	2	2	2		1	2015-01-15	2	1983-11-26	2014-10-26	24		240325	2015-04-30	2473224	2015	1
1086638	1	1	M	1	9	4063	2	2	1	2	2	2	2	1	2015-01-16	9	1951-02-11	2015-02-10	33		330170	2015-07-10	2277743	2015	9
1086639	1	1	F	4	6	4056	2	2	2	2	2	2	2	1	2015-02-13	2	1958-09-18	2015-02-13	21		211130	2015-08-13	2458292	2015	2
1086640	2	1	F	1	9	4038	1	2	2	9	9	9		1	2015-03-13	2	1975-11-19	2015-03-12	43		431680	2015-09-30	2254964	2015	2
1086641	1	1	M	4	9	4021	4	1	2	2			1	2	2015-07-09		1993-09-09	2015-07-09	51		510618	2015-12-17	2393778	2015
1086665	1	1	M	1	3	4057	1	1	2	2	2	1	2	3	2015-02-18	2	1957-02-11	2015-02-18	43		431340	2015-03-24	2230976	2015	1
1086687	1	1	M	1	1	4069	4	2	2	2	2	2			2015-01-20	2	1945-10-12	NA	42		420100	NA	2300397	2015	2
1086688	1	6	M	1	2	4059	2	9	9	9	9	9		3	2015-07-01	2	1955-02-02	NA	26		261160	2015-07-01	337	2015	9
1086847	1	1	M	4	8	4069	2	9	1	1	9	9	2	1	2015-01-12	2	1945-03-21	2014-10-14	33		330455	2015-04-13	2269503	2015	2
1086848	1	5	F	4	9	4080	2	2	2	2	2	2		1	2015-02-06	2	1934-02-02	2014-12-16	31		315120	2015-07-08	2149508	2015	2
1087018	1	1	M	4	9	4040	1	2	2	2	2	2	2	1	2015-01-08	2	1974-05-16	2014-10-14	23		230440	2015-07-30	2561417	2015	2
1087019	1	1	M	4	9	4048	2	2	2	2	2	2	1	1	2015-01-09	2	1965-11-08	2014-10-14	26		260120	2015-05-20	5617553	2015	2
1087020	1	5	F	4	5	4023	2	2	2	2	2	2	2	1	2015-01-22	9	1990-12-17	2014-10-15	15		150820	2016-01-19	2313952	2015	2
1087021	1	1	M	1	6	4034	2	2	2	2	2	2	9	2	2015-02-24	2	1980-02-16	2014-10-29	33		330455	2015-05-18	5417708	2015	2
1087022	1	1	F	4	9	4046	2	2	2	2	2	2		5	2015-04-15	2	1968-09-24	2014-10-14	33		330455	2015-06-16	2273349	2015	2
1087023	1	1	F	4	9	4041	2	9	1	9	9	9	2	1	2015-10-09	2	1972-12-13	2015-10-29	26		260790	2016-04-28	2347849	2015	2
1087024	1	1	M	1	7	4018	2	2	2	2	2	2		1	2015-10-14	2	1996-01-12	2015-10-14	43		431440	2016-04-19	5327776	2015	2
1087176	1	1	M	4	9	4047	2	2	2	2	2	2	1	1	2015-01-02	2	1967-10-14	2015-01-03	33		330455	2015-07-07	2708426	2015	2
1087177	1	1	M	1	9	4039	2	2	2	2	2	2	1	1	2015-01-09	2	1974-11-30	2015-01-09	41		410690	2015-08-11	5446392	2015	1
[truncated: 538,869 more rows]
